# Supplementary material for: Inflammatory aging clock: A cancer clock to characterize the patients’ subtypes and predict the overall survival in glioblastoma
Source: Front Genet. 2022 Aug 11;13:925469. doi: 10.3389/fgene.2022.925469 (PMC9402943; doi:10.3389/fgene.2022.925469)
Supplement: Supplementary file 1 [file DataSheet1.xlsx]

## Sheet: Supplementary Table S1
Supplementary Table S1 Items of inflammation-related genes (n=200)
Gene	Description	Category	GIFtS	GC id
ABCA1	ATP Binding Cassette Subfamily A Member 1	Protein Coding	46	GC09M104781
ABI1	Abl Interactor 1	Protein Coding	42	GC10M026746
ACVR1B	Activin A Receptor Type 1B	Protein Coding	46	GC12P051951
ACVR2A	Activin A Receptor Type 2A	Protein Coding	45	GC02P147844
ADM	Adrenomedullin	Protein Coding	44	GC11P010304
ADORA2B	Adenosine A2b Receptor	Protein Coding	46	GC17P015927
ADRM1	ADRM1 26S Proteasome Ubiquitin Receptor	Protein Coding	38	GC20P062302
AHR	Aryl Hydrocarbon Receptor	Protein Coding	48	GC07P016916
APLNR	Apelin Receptor	Protein Coding	42	GC11M057233
AQP9	Aquaporin 9	Protein Coding	43	GC15P058138
ATP2A2	ATPase Sarcoplasmic/Endoplasmic Reticulum Ca2+ Transporting 2	Protein Coding	50	GC12P110280
ATP2B1	ATPase Plasma Membrane Ca2+ Transporting 1	Protein Coding	44	GC12M089588
ATP2C1	ATPase Secretory Pathway Ca2+ Transporting 1	Protein Coding	44	GC03P130850
AXL	AXL Receptor Tyrosine Kinase	Protein Coding	50	GC19P041219
BDKRB1	Bradykinin Receptor B1	Protein Coding	42	GC14P096278
BEST1	Bestrophin 1	Protein Coding	42	GC11P061949
BST2	Bone Marrow Stromal Cell Antigen 2	Protein Coding	38	GC19M017403
BTG2	BTG Anti-Proliferation Factor 2	Protein Coding	37	GC01P203305
C3AR1	Complement C3a Receptor 1	Protein Coding	44	GC12M008058
C5AR1	Complement C5a Receptor 1	Protein Coding	43	GC19P047290
CALCRL	Calcitonin Receptor Like Receptor	Protein Coding	44	GC02M187341
CCL17	C-C Motif Chemokine Ligand 17	Protein Coding	37	GC16P057407
CCL2	C-C Motif Chemokine Ligand 2	Protein Coding	48	GC17P034255
CCL20	C-C Motif Chemokine Ligand 20	Protein Coding	42	GC02P227823
CCL22	C-C Motif Chemokine Ligand 22	Protein Coding	37	GC16P057359
CCL24	C-C Motif Chemokine Ligand 24	Protein Coding	35	GC07M075821
CCL5	C-C Motif Chemokine Ligand 5	Protein Coding	42	GC17M035871
CCL7	C-C Motif Chemokine Ligand 7	Protein Coding	41	GC17P034270
CCR7	C-C Motif Chemokine Receptor 7	Protein Coding	44	GC17M040556
CCRL2	C-C Motif Chemokine Receptor Like 2	Protein Coding	38	GC03P046407
CD14	CD14 Molecule	Protein Coding	44	GC05M140631
CD40	CD40 Molecule	Protein Coding	46	GC20P046118
CD48	CD48 Molecule	Protein Coding	37	GC01M160648
CD55	CD55 Molecule (Cromer Blood Group)	Protein Coding	46	GC01P207321
CD69	CD69 Molecule	Protein Coding	39	GC12M016929
CD70	CD70 Molecule	Protein Coding	41	GC19M006590
CD82	CD82 Molecule	Protein Coding	42	GC11P044586
CDKN1A	Cyclin Dependent Kinase Inhibitor 1A	Protein Coding	48	GC06P061315
CHST2	Carbohydrate Sulfotransferase 2	Protein Coding	37	GC03P143119
CLEC5A	C-Type Lectin Domain Containing 5A	Protein Coding	33	GC07M141927
CMKLR1	Chemerin Chemokine-Like Receptor 1	Protein Coding	40	GC12M108288
CSF1	Colony Stimulating Factor 1	Protein Coding	42	GC01P109911
CSF3	Colony Stimulating Factor 3	Protein Coding	38	GC17P040015
CSF3R	Colony Stimulating Factor 3 Receptor	Protein Coding	46	GC01M036466
CX3CL1	C-X3-C Motif Chemokine Ligand 1	Protein Coding	41	GC16P057372
CXCL10	C-X-C Motif Chemokine Ligand 10	Protein Coding	43	GC04M076021
CXCL11	C-X-C Motif Chemokine Ligand 11	Protein Coding	40	GC04M076033
CXCL6	C-X-C Motif Chemokine Ligand 6	Protein Coding	38	GC04P073837
CXCL9	C-X-C Motif Chemokine Ligand 9	Protein Coding	38	GC04M076001
CXCR6	C-X-C Motif Chemokine Receptor 6	Protein Coding	40	GC03P045982
CYBB	Cytochrome B-245 Beta Chain	Protein Coding	46	GC0XP037780
DCBLD2	Discoidin, CUB And LCCL Domain Containing 2	Protein Coding	38	GC03M098795
EBI3	Epstein-Barr Virus Induced 3	Protein Coding	38	GC19P004233
EDN1	Endothelin 1	Protein Coding	46	GC06P012256
EIF2AK2	Eukaryotic Translation Initiation Factor 2 Alpha Kinase 2	Protein Coding	46	GC02M037099
EMP3	Epithelial Membrane Protein 3	Protein Coding	38	GC19P048321
ADGRE1	Adhesion G Protein-Coupled Receptor E1	Protein Coding	34	GC19P006887
EREG	Epiregulin	Protein Coding	40	GC04P074366
F3	Coagulation Factor III, Tissue Factor	Protein Coding	44	GC01M094530
FFAR2	Free Fatty Acid Receptor 2	Protein Coding	40	GC19P042459
FPR1	Formyl Peptide Receptor 1	Protein Coding	47	GC19M051745
FZD5	Frizzled Class Receptor 5	Protein Coding	46	GC02M207762
GABBR1	Gamma-Aminobutyric Acid Type B Receptor Subunit 1	Protein Coding	46	GC06M029555
GCH1	GTP Cyclohydrolase 1	Protein Coding	46	GC14M054842
GNA15	G Protein Subunit Alpha 15	Protein Coding	42	GC19P003182
GNAI3	G Protein Subunit Alpha I3	Protein Coding	46	GC01P109548
GP1BA	Glycoprotein Ib Platelet Subunit Alpha	Protein Coding	45	GC17P004932
GPC3	Glypican 3	Protein Coding	44	GC0XM133535
GPR132	G Protein-Coupled Receptor 132	Protein Coding	40	GC14M105049
GPR183	G Protein-Coupled Receptor 183	Protein Coding	40	GC13M099306
HAS2	Hyaluronan Synthase 2	Protein Coding	41	GC08M121594
HBEGF	Heparin Binding EGF Like Growth Factor	Protein Coding	42	GC05M140332
HIF1A	Hypoxia Inducible Factor 1 Subunit Alpha	Protein Coding	46	GC14P061695
HPN	Hepsin	Protein Coding	43	GC19P035040
HRH1	Histamine Receptor H1	Protein Coding	45	GC03P011287
ICAM1	Intercellular Adhesion Molecule 1	Protein Coding	49	GC19P010270
ICAM4	Intercellular Adhesion Molecule 4 (Landsteiner-Wiener Blood Group)	Protein Coding	36	GC19P010286
ICOSLG	Inducible T Cell Costimulator Ligand	Protein Coding	38	GC21M044222
IFITM1	Interferon Induced Transmembrane Protein 1	Protein Coding	41	GC11P000313
IFNAR1	Interferon Alpha And Beta Receptor Subunit 1	Protein Coding	44	GC21P033324
IFNGR2	Interferon Gamma Receptor 2	Protein Coding	43	GC21P033402
IL10	Interleukin 10	Protein Coding	46	GC01M206767
IL10RA	Interleukin 10 Receptor Subunit Alpha	Protein Coding	44	GC11P117987
IL12B	Interleukin 12B	Protein Coding	42	GC05M159314
IL15	Interleukin 15	Protein Coding	40	GC04P141636
IL15RA	Interleukin 15 Receptor Subunit Alpha	Protein Coding	40	GC10M005943
IL18	Interleukin 18	Protein Coding	42	GC11M112143
IL18R1	Interleukin 18 Receptor 1	Protein Coding	41	GC02P102311
IL18RAP	Interleukin 18 Receptor Accessory Protein	Protein Coding	37	GC02P102418
IL1A	Interleukin 1 Alpha	Protein Coding	42	GC02M112773
IL1B	Interleukin 1 Beta	Protein Coding	47	GC02M112829
IL1R1	Interleukin 1 Receptor Type 1	Protein Coding	44	GC02P102136
IL2RB	Interleukin 2 Receptor Subunit Beta	Protein Coding	47	GC22M037125
IL4R	Interleukin 4 Receptor	Protein Coding	46	GC16P027325
IL6	Interleukin 6	Protein Coding	48	GC07P022725
IL7R	Interleukin 7 Receptor	Protein Coding	45	GC05P035852
CXCL8	C-X-C Motif Chemokine Ligand 8	Protein Coding	40	GC04P073740
INHBA	Inhibin Subunit Beta A	Protein Coding	43	GC07M041668
IRAK2	Interleukin 1 Receptor Associated Kinase 2	Protein Coding	41	GC03P011264
IRF1	Interferon Regulatory Factor 1	Protein Coding	46	GC05M132440
IRF7	Interferon Regulatory Factor 7	Protein Coding	46	GC11M000612
ITGA5	Integrin Subunit Alpha 5	Protein Coding	48	GC12M054549
ITGB3	Integrin Subunit Beta 3	Protein Coding	49	GC17P047261
ITGB8	Integrin Subunit Beta 8	Protein Coding	41	GC07P020329
KCNA3	Potassium Voltage-Gated Channel Subfamily A Member 3	Protein Coding	44	GC01M110654
KCNJ2	Potassium Inwardly Rectifying Channel Subfamily J Member 2	Protein Coding	48	GC17P070168
KCNMB2	Potassium Calcium-Activated Channel Subfamily M Regulatory Beta Subunit 2	Protein Coding	34	GC03P178272
KIF1B	Kinesin Family Member 1B	Protein Coding	44	GC01P010210
KLF6	Kruppel Like Factor 6	Protein Coding	42	GC10M003779
LAMP3	Lysosomal Associated Membrane Protein 3	Protein Coding	38	GC03M183122
LCK	LCK Proto-Oncogene, Src Family Tyrosine Kinase	Protein Coding	52	GC01P032251
LCP2	Lymphocyte Cytosolic Protein 2	Protein Coding	41	GC05M170246
LDLR	Low Density Lipoprotein Receptor	Protein Coding	48	GC19P011091
LIF	LIF Interleukin 6 Family Cytokine	Protein Coding	41	GC22M030240
LPAR1	Lysophosphatidic Acid Receptor 1	Protein Coding	45	GC09M110873
LTA	Lymphotoxin Alpha	Protein Coding	41	GC06P061168
LY6E	Lymphocyte Antigen 6 Family Member E	Protein Coding	38	GC08P143017
LYN	LYN Proto-Oncogene, Src Family Tyrosine Kinase	Protein Coding	48	GC08P055879
MARCO	Macrophage Receptor With Collagenous Structure	Protein Coding	40	GC02P118942
MEFV	MEFV Innate Immuity Regulator, Pyrin	Protein Coding	43	GC16M004308
MEP1A	Meprin A Subunit Alpha	Protein Coding	41	GC06P046793
MET	MET Proto-Oncogene, Receptor Tyrosine Kinase	Protein Coding	52	GC07P116672
MMP14	Matrix Metallopeptidase 14	Protein Coding	50	GC14P027516
MSR1	Macrophage Scavenger Receptor 1	Protein Coding	45	GC08M016107
MXD1	MAX Dimerization Protein 1	Protein Coding	37	GC02P069897
MYC	MYC Proto-Oncogene, BHLH Transcription Factor	Protein Coding	50	GC08P127735
NAMPT	Nicotinamide Phosphoribosyltransferase	Protein Coding	46	GC07M106248
NDP	Norrin Cystine Knot Growth Factor NDP	Protein Coding	41	GC0XM043948
NFKB1	Nuclear Factor Kappa B Subunit 1	Protein Coding	51	GC04P102501
NFKBIA	NFKB Inhibitor Alpha	Protein Coding	49	GC14M035401
NLRP3	NLR Family Pyrin Domain Containing 3	Protein Coding	46	GC01P247415
NMI	N-Myc And STAT Interactor	Protein Coding	37	GC02M151270
NMUR1	Neuromedin U Receptor 1	Protein Coding	40	GC02M231735
NOD2	Nucleotide Binding Oligomerization Domain Containing 2	Protein Coding	47	GC16P050693
NPFFR2	Neuropeptide FF Receptor 2	Protein Coding	42	GC04P072031
OLR1	Oxidized Low Density Lipoprotein Receptor 1	Protein Coding	42	GC12M016935
OPRK1	Opioid Receptor Kappa 1	Protein Coding	45	GC08M053227
OSM	Oncostatin M	Protein Coding	41	GC22M030262
OSMR	Oncostatin M Receptor	Protein Coding	44	GC05P038845
P2RX4	Purinergic Receptor P2X 4	Protein Coding	42	GC12P124174
P2RX7	Purinergic Receptor P2X 7	Protein Coding	45	GC12P124172
P2RY2	Purinergic Receptor P2Y2	Protein Coding	45	GC11P073202
PCDH7	Protocadherin 7	Protein Coding	38	GC04P030722
PDE4B	Phosphodiesterase 4B	Protein Coding	44	GC01P065792
PDPN	Podoplanin	Protein Coding	39	GC01P013583
PIK3R5	Phosphoinositide-3-Kinase Regulatory Subunit 5	Protein Coding	45	GC17M008878
PLAUR	Plasminogen Activator, Urokinase Receptor	Protein Coding	43	GC19M043646
PROK2	Prokineticin 2	Protein Coding	43	GC03M071771
PSEN1	Presenilin 1	Protein Coding	51	GC14P073136
PTAFR	Platelet Activating Factor Receptor	Protein Coding	42	GC01M028147
PTGER2	Prostaglandin E Receptor 2	Protein Coding	48	GC14P052314
PTGER4	Prostaglandin E Receptor 4	Protein Coding	45	GC05P040679
PTGIR	Prostaglandin I2 Receptor	Protein Coding	46	GC19M051454
PTPRE	Protein Tyrosine Phosphatase Receptor Type E	Protein Coding	40	GC10P127907
PVR	PVR Cell Adhesion Molecule	Protein Coding	44	GC19P044644
RAF1	Raf-1 Proto-Oncogene, Serine/Threonine Kinase	Protein Coding	53	GC03M012583
RASGRP1	RAS Guanyl Releasing Protein 1	Protein Coding	46	GC15M038488
RELA	RELA Proto-Oncogene, NF-KB Subunit	Protein Coding	50	GC11M065653
RGS1	Regulator Of G Protein Signaling 1	Protein Coding	37	GC01P192575
RGS16	Regulator Of G Protein Signaling 16	Protein Coding	38	GC01M182598
RHOG	Ras Homolog Family Member G	Protein Coding	40	GC11M003848
RIPK2	Receptor Interacting Serine/Threonine Kinase 2	Protein Coding	45	GC08P089758
RNF144B	Ring Finger Protein 144B	Protein Coding	38	GC06P018477
ROS1	ROS Proto-Oncogene 1, Receptor Tyrosine Kinase	Protein Coding	45	GC06M117287
RTP4	Receptor Transporter Protein 4	Protein Coding	33	GC03P187368
SCARF1	Scavenger Receptor Class F Member 1	Protein Coding	38	GC17M001840
SCN1B	Sodium Voltage-Gated Channel Beta Subunit 1	Protein Coding	44	GC19P035030
SELE	Selectin E	Protein Coding	42	GC01M169722
SELL	Selectin L	Protein Coding	42	GC01M169690
SELENOS	Selenoprotein S	Protein Coding	31	GC15M109947
SEMA4D	Semaphorin 4D	Protein Coding	44	GC09M089360
SERPINE1	Serpin Family E Member 1	Protein Coding	49	GC07P101127
SGMS2	Sphingomyelin Synthase 2	Protein Coding	36	GC04P107824
SLAMF1	Signaling Lymphocytic Activation Molecule Family Member 1	Protein Coding	38	GC01M160608
SLC11A2	Solute Carrier Family 11 Member 2	Protein Coding	46	GC12M050952
SLC1A2	Solute Carrier Family 1 Member 2	Protein Coding	49	GC11M035252
SLC28A2	Solute Carrier Family 28 Member 2	Protein Coding	42	GC15P045252
SLC31A1	Solute Carrier Family 31 Member 1	Protein Coding	42	GC09P113221
SLC31A2	Solute Carrier Family 31 Member 2	Protein Coding	37	GC09P113150
SLC4A4	Solute Carrier Family 4 Member 4	Protein Coding	45	GC04P071063
SLC7A1	Solute Carrier Family 7 Member 1	Protein Coding	43	GC13M029509
SLC7A2	Solute Carrier Family 7 Member 2	Protein Coding	42	GC08P017497
SPHK1	Sphingosine Kinase 1	Protein Coding	46	GC17P076376
SRI	Sorcin	Protein Coding	41	GC07M088205
STAB1	Stabilin 1	Protein Coding	39	GC03P052495
TACR1	Tachykinin Receptor 1	Protein Coding	45	GC02M075010
TACR3	Tachykinin Receptor 3	Protein Coding	49	GC04M103586
TAPBP	TAP Binding Protein	Protein Coding	44	GC06M033299
TIMP1	TIMP Metallopeptidase Inhibitor 1	Protein Coding	43	GC0XP047583
TLR1	Toll Like Receptor 1	Protein Coding	46	GC04M038793
TLR2	Toll Like Receptor 2	Protein Coding	50	GC04P153684
TLR3	Toll Like Receptor 3	Protein Coding	50	GC04P186059
TNFAIP6	TNF Alpha Induced Protein 6	Protein Coding	40	GC02P151357
TNFRSF1B	TNF Receptor Superfamily Member 1B	Protein Coding	46	GC01P012167
TNFRSF9	TNF Receptor Superfamily Member 9	Protein Coding	43	GC01M007915
TNFSF10	TNF Superfamily Member 10	Protein Coding	45	GC03M172505
TNFSF15	TNF Superfamily Member 15	Protein Coding	44	GC09M114784
TNFSF9	TNF Superfamily Member 9	Protein Coding	36	GC19P006531
TPBG	Trophoblast Glycoprotein	Protein Coding	38	GC06P082363
VIP	Vasoactive Intestinal Peptide	Protein Coding	44	GC06P152750
GIFtS: GeneCards Inferred Functionality Scores; GC id: GeneCards Identifiers

## Sheet: Supplementary Table S2
Supplementary Table S2 Stem cell index-mRNAsi and EREG-mRNAsi
TCGAlong.id	cancer.type	sample.type	mRNAsi	EREG-mRNAsi
TCGA-02-0047-01A-01R-1849-01	GBM	1	0.239843	0.558564
TCGA-02-0055-01A-01R-1849-01	GBM	1	0.18783	0.574387
TCGA-02-2483-01A-01R-1849-01	GBM	1	0.408749	0.7067
TCGA-02-2485-01A-01R-1849-01	GBM	1	0.349145	0.565913
TCGA-02-2486-01A-01R-1849-01	GBM	1	0.249841	0.461803
TCGA-06-0125-01A-01R-1849-01	GBM	1	0.290712	0.527709
TCGA-06-0125-02A-11R-2005-01	GBM	2	0.214938	0.410631
TCGA-06-0129-01A-01R-1849-01	GBM	1	0.42025	0.552022
TCGA-06-0130-01A-01R-1849-01	GBM	1	0.229151	0.476612
TCGA-06-0132-01A-02R-1849-01	GBM	1	0.272068	0.431572
TCGA-06-0138-01A-02R-1849-01	GBM	1	0.25192	0.467241
TCGA-06-0141-01A-01R-1849-01	GBM	1	0.23405	0.462649
TCGA-06-0152-02A-01R-2005-01	GBM	2	0.299278	0.534959
TCGA-06-0156-01A-02R-1849-01	GBM	1	0.251861	0.399982
TCGA-06-0156-01A-03R-1849-01	GBM	1	0.281116	0.411628
TCGA-06-0157-01A-01R-1849-01	GBM	1	0.31093	0.452906
TCGA-06-0158-01A-01R-1849-01	GBM	1	0.243398	0.459907
TCGA-06-0168-01A-01R-1849-01	GBM	1	0.310621	0.490056
TCGA-06-0171-02A-11R-2005-01	GBM	2	0.180339	0.397389
TCGA-06-0174-01A-01R-1849-01	GBM	1	0.353419	0.602074
TCGA-06-0178-01A-01R-1849-01	GBM	1	0.393702	0.644421
TCGA-06-0184-01A-01R-1849-01	GBM	1	0.261613	0.535985
TCGA-06-0187-01A-01R-1849-01	GBM	1	0.298758	0.541626
TCGA-06-0190-01A-01R-1849-01	GBM	1	0.177315	0.465999
TCGA-06-0190-02A-01R-2005-01	GBM	2	0.15189	0.452794
TCGA-06-0210-01A-01R-1849-01	GBM	1	0.205321	0.506008
TCGA-06-0210-02A-01R-2005-01	GBM	2	0.241576	0.547392
TCGA-06-0211-01A-01R-1849-01	GBM	1	0.273362	0.505935
TCGA-06-0211-01B-01R-1849-01	GBM	1	0.356912	0.594586
TCGA-06-0211-02A-02R-2005-01	GBM	2	0.242382	0.503956
TCGA-06-0219-01A-01R-1849-01	GBM	1	0.368071	0.590329
TCGA-06-0221-02A-11R-2005-01	GBM	2	0.417139	0.448961
TCGA-06-0238-01A-02R-1849-01	GBM	1	0.371149	0.627674
TCGA-06-0644-01A-02R-1849-01	GBM	1	0.230865	0.60369
TCGA-06-0645-01A-01R-1849-01	GBM	1	0.223213	0.48252
TCGA-06-0646-01A-01R-1849-01	GBM	1	0.28228	0.433057
TCGA-06-0649-01B-01R-1849-01	GBM	1	0.200798	0.461743
TCGA-06-0675-11A-32R-A36H-07	GBM	11	0.401431	0.42833
TCGA-06-0678-11A-32R-A36H-07	GBM	11	0.362409	0.371923
TCGA-06-0680-11A-32R-A36H-07	GBM	11	0.401086	0.384871
TCGA-06-0681-11A-41R-A36H-07	GBM	11	0.379669	0.340375
TCGA-06-0686-01A-01R-1849-01	GBM	1	0.335177	0.459855
TCGA-06-0743-01A-01R-1849-01	GBM	1	0.249292	0.38268
TCGA-06-0744-01A-01R-1849-01	GBM	1	0.314464	0.464418
TCGA-06-0745-01A-01R-1849-01	GBM	1	0.28364	0.513218
TCGA-06-0747-01A-01R-1849-01	GBM	1	0.264925	0.366977
TCGA-06-0749-01A-01R-1849-01	GBM	1	0.298258	0.404998
TCGA-06-0750-01A-01R-1849-01	GBM	1	0.204947	0.424809
TCGA-06-0878-01A-01R-1849-01	GBM	1	0.234663	0.45318
TCGA-06-0882-01A-01R-1849-01	GBM	1	0.229519	0.423726
TCGA-06-1804-01A-01R-1849-01	GBM	1	0.278959	0.419505
TCGA-06-2557-01A-01R-1849-01	GBM	1	0.311573	0.527531
TCGA-06-2558-01A-01R-1849-01	GBM	1	0.328075	0.547802
TCGA-06-2559-01A-01R-1849-01	GBM	1	0.315554	0.534391
TCGA-06-2561-01A-02R-1849-01	GBM	1	0.263753	0.408639
TCGA-06-2562-01A-01R-1849-01	GBM	1	0.228228	0.558737
TCGA-06-2563-01A-01R-1849-01	GBM	1	0.32378	0.557521
TCGA-06-2564-01A-01R-1849-01	GBM	1	0.260515	0.518571
TCGA-06-2565-01A-01R-1849-01	GBM	1	0.277819	0.446694
TCGA-06-2567-01A-01R-1849-01	GBM	1	0.312989	0.438471
TCGA-06-2569-01A-01R-1849-01	GBM	1	0.225761	0.545376
TCGA-06-2570-01A-01R-1849-01	GBM	1	0.317852	0.518774
TCGA-06-5408-01A-01R-1849-01	GBM	1	0.315353	0.477384
TCGA-06-5410-01A-01R-1849-01	GBM	1	0.224241	0.506852
TCGA-06-5411-01A-01R-1849-01	GBM	1	0.342629	0.574981
TCGA-06-5412-01A-01R-1849-01	GBM	1	0.244185	0.536477
TCGA-06-5413-01A-01R-1849-01	GBM	1	0.331728	0.72246
TCGA-06-5414-01A-01R-1849-01	GBM	1	0.286167	0.556797
TCGA-06-5415-01A-01R-1849-01	GBM	1	0.295523	0.48211
TCGA-06-5416-01A-01R-1849-01	GBM	1	0.379066	0.749651
TCGA-06-5417-01A-01R-1849-01	GBM	1	0.415285	0.596306
TCGA-06-5418-01A-01R-1849-01	GBM	1	0.253208	0.325753
TCGA-06-5856-01A-01R-1849-01	GBM	1	0.337856	0.607836
TCGA-06-5858-01A-01R-1849-01	GBM	1	0.294418	0.617434
TCGA-06-5859-01A-01R-1849-01	GBM	1	0.338944	0.510831
TCGA-06-AABW-11A-31R-A36H-07	GBM	11	0.364713	0.440304
TCGA-08-0386-01A-01R-1849-01	GBM	1	0.325904	0.520633
TCGA-12-0616-01A-01R-1849-01	GBM	1	0.360812	0.623546
TCGA-12-0618-01A-01R-1849-01	GBM	1	0.326287	0.483287
TCGA-12-0619-01A-01R-1849-01	GBM	1	0.260668	0.470929
TCGA-12-0821-01A-01R-1849-01	GBM	1	0.305004	0.399015
TCGA-12-1597-01B-01R-1849-01	GBM	1	0.340443	0.585711
TCGA-12-3650-01A-01R-1849-01	GBM	1	0.37426	0.505114
TCGA-12-3652-01A-01R-1849-01	GBM	1	0.33941	0.545486
TCGA-12-3653-01A-01R-1849-01	GBM	1	0.373504	0.480216
TCGA-12-5295-01A-01R-1849-01	GBM	1	0.37073	0.639404
TCGA-12-5299-01A-02R-1849-01	GBM	1	0.300636	0.605149
TCGA-14-0736-02A-01R-2005-01	GBM	2	0.290179	0.551969
TCGA-14-0781-01B-01R-1849-01	GBM	1	0.144216	0.376262
TCGA-14-0787-01A-01R-1849-01	GBM	1	0.314191	0.56766
TCGA-14-0789-01A-01R-1849-01	GBM	1	0.190038	0.392468
TCGA-14-0790-01B-01R-1849-01	GBM	1	0.341124	0.50944
TCGA-14-0817-01A-01R-1849-01	GBM	1	0.331725	0.637497
TCGA-14-0871-01A-01R-1849-01	GBM	1	0.385305	0.60957
TCGA-14-1034-01A-01R-1849-01	GBM	1	0.300397	0.566659
TCGA-14-1034-02B-01R-2005-01	GBM	2	0.389707	0.547801
TCGA-14-1402-02A-01R-2005-01	GBM	2	0.320177	0.571757
TCGA-14-1823-01A-01R-1849-01	GBM	1	0.310961	0.43489
TCGA-14-1825-01A-01R-1850-01	GBM	1	0.413386	0.572086
TCGA-14-1829-01A-01R-1850-01	GBM	1	0.34491	0.698546
TCGA-14-2554-01A-01R-1850-01	GBM	1	0.290475	0.496639
TCGA-15-0742-01A-01R-1850-01	GBM	1	0.341141	0.44569
TCGA-15-1444-01A-02R-1850-01	GBM	1	0.310311	0.544508
TCGA-16-0846-01A-01R-1850-01	GBM	1	0.336219	0.489087
TCGA-16-1045-01B-01R-1850-01	GBM	1	0.209552	0.481277
TCGA-19-0957-02A-11R-2005-01	GBM	2	0.291043	0.499133
TCGA-19-1389-02A-21R-2005-01	GBM	2	0.204872	0.55232
TCGA-19-1390-01A-01R-1850-01	GBM	1	0.386857	0.587303
TCGA-19-1787-01B-01R-1850-01	GBM	1	0.38078	0.476298
TCGA-19-2619-01A-01R-1850-01	GBM	1	0.27496	0.512735
TCGA-19-2620-01A-01R-1850-01	GBM	1	0.212531	0.404426
TCGA-19-2624-01A-01R-1850-01	GBM	1	0.360016	0.521463
TCGA-19-2625-01A-01R-1850-01	GBM	1	0.248772	0.366469
TCGA-19-2629-01A-01R-1850-01	GBM	1	0.3477	0.481129
TCGA-19-4065-01A-01R-2005-01	GBM	1	0.252873	0.655105
TCGA-19-4065-02A-11R-2005-01	GBM	2	0.234885	0.476303
TCGA-19-5960-01A-11R-1850-01	GBM	1	0.413504	0.527641
TCGA-26-1442-01A-01R-1850-01	GBM	1	0.301937	0.380846
TCGA-26-5132-01A-01R-1850-01	GBM	1	0.288	0.35967
TCGA-26-5133-01A-01R-1850-01	GBM	1	0.384179	0.390106
TCGA-26-5134-01A-01R-1850-01	GBM	1	0.336075	0.477104
TCGA-26-5135-01A-01R-1850-01	GBM	1	0.283045	0.481118
TCGA-26-5136-01B-01R-1850-01	GBM	1	0.322006	0.600635
TCGA-26-5139-01A-01R-1850-01	GBM	1	0.247994	0.44245
TCGA-27-1830-01A-01R-1850-01	GBM	1	0.21773	0.518111
TCGA-27-1831-01A-01R-1850-01	GBM	1	0.357211	0.658711
TCGA-27-1832-01A-01R-1850-01	GBM	1	0.240376	0.419154
TCGA-27-1834-01A-01R-1850-01	GBM	1	0.261966	0.56572
TCGA-27-1835-01A-01R-1850-01	GBM	1	0.342673	0.510471
TCGA-27-1837-01A-01R-1850-01	GBM	1	0.331587	0.570778
TCGA-27-2519-01A-01R-1850-01	GBM	1	0.321821	0.471653
TCGA-27-2521-01A-01R-1850-01	GBM	1	0.371605	0.548188
TCGA-27-2523-01A-01R-1850-01	GBM	1	0.375565	0.578622
TCGA-27-2524-01A-01R-1850-01	GBM	1	0.307634	0.50878
TCGA-27-2526-01A-01R-1850-01	GBM	1	0.379364	0.645059
TCGA-27-2528-01A-01R-1850-01	GBM	1	0.286747	0.600264
TCGA-28-1747-01C-01R-1850-01	GBM	1	0.353672	0.565116
TCGA-28-1753-01A-01R-1850-01	GBM	1	0.258225	0.599962
TCGA-28-2499-01A-01R-1850-01	GBM	1	0.287453	0.407456
TCGA-28-2509-01A-01R-1850-01	GBM	1	0.306046	0.448729
TCGA-28-2510-01A-01R-1850-01	GBM	1	0.300638	0.489368
TCGA-28-2513-01A-01R-1850-01	GBM	1	0.193742	0.451867
TCGA-28-2514-01A-02R-1850-01	GBM	1	0.302002	0.467469
TCGA-28-5204-01A-01R-1850-01	GBM	1	0.371776	0.605245
TCGA-28-5207-01A-01R-1850-01	GBM	1	0.302424	0.449047
TCGA-28-5208-01A-01R-1850-01	GBM	1	0.330644	0.718048
TCGA-28-5209-01A-01R-1850-01	GBM	1	0.328311	0.565718
TCGA-28-5213-01A-01R-1850-01	GBM	1	0.253394	0.551064
TCGA-28-5215-01A-01R-1850-01	GBM	1	0.300235	0.623429
TCGA-28-5216-01A-01R-1850-01	GBM	1	0.279298	0.557022
TCGA-28-5218-01A-01R-1850-01	GBM	1	0.18855	0.617883
TCGA-28-5220-01A-01R-1850-01	GBM	1	0.369696	0.515702
TCGA-32-1970-01A-01R-1850-01	GBM	1	0.344886	0.484311
TCGA-32-1980-01A-01R-1850-01	GBM	1	0.262616	0.418961
TCGA-32-1982-01A-01R-1850-01	GBM	1	0.219505	0.450178
TCGA-32-2615-01A-01R-1850-01	GBM	1	0.216522	0.434819
TCGA-32-2616-01A-01R-1850-01	GBM	1	0.344147	0.552419
TCGA-32-2632-01A-01R-1850-01	GBM	1	0.310858	0.534885
TCGA-32-2634-01A-01R-1850-01	GBM	1	0.359857	0.451928
TCGA-32-2638-01A-01R-1850-01	GBM	1	0.222595	0.368824
TCGA-32-4213-01A-01R-1850-01	GBM	1	0.262515	0.525117
TCGA-32-5222-01A-01R-1850-01	GBM	1	0.341515	0.62802
TCGA-41-2571-01A-01R-1850-01	GBM	1	0.324288	0.326538
TCGA-41-2572-01A-01R-1850-01	GBM	1	0.283211	0.38575
TCGA-41-3915-01A-01R-1850-01	GBM	1	0.187724	0.358681
TCGA-41-4097-01A-01R-1850-01	GBM	1	0.170967	0.37806
TCGA-41-5651-01A-01R-1850-01	GBM	1	0.416739	0.618124
TCGA-76-4925-01A-01R-1850-01	GBM	1	0.362947	0.550381
TCGA-76-4926-01B-01R-1850-01	GBM	1	0.288779	0.461779
TCGA-76-4927-01A-01R-1850-01	GBM	1	0.254308	0.571177
TCGA-76-4928-01B-01R-1850-01	GBM	1	0.239546	0.501617
TCGA-76-4929-01A-01R-1850-01	GBM	1	0.271018	0.43833
TCGA-76-4931-01A-01R-1850-01	GBM	1	0.326861	0.518043
TCGA-76-4932-01A-01R-1850-01	GBM	1	0.316759	0.44943

## Sheet: Supplementary Table S3
Supplementary Table S3 Stem cell index-mDNAsi and EREG-mDNAsi
TCGAlong.id	cancer.type	sample.type	mDNAsi	EREG-mDNAsi	DMPsi	ENHsi
TCGA-06-0125-01A-01D-A45W-05	GBM	1	0.259929	0.314504	0.162212	0.361886
TCGA-06-0125-02A-11D-2004-05	GBM	2	0.174709	0.221454	0.0907604	0.271188
TCGA-06-0152-01A-02D-A45W-05	GBM	1	0.258233	0.319085	0.164726	0.363359
TCGA-06-0152-02A-01D-2004-05	GBM	2	0.212175	0.260764	0.124922	0.338186
TCGA-06-0171-01A-02D-A45W-05	GBM	1	0.245167	0.309901	0.14696	0.335943
TCGA-06-0171-02A-11D-2004-05	GBM	2	0.134645	0.190432	0.0613135	0.190445
TCGA-06-0190-01A-01D-A45W-05	GBM	1	0.198018	0.247066	0.0926919	0.329154
TCGA-06-0190-02A-01D-2004-05	GBM	2	0.15253	0.214887	0.0520437	0.231378
TCGA-06-0210-01A-01D-A45W-05	GBM	1	0.276883	0.335632	0.172792	0.388999
TCGA-06-0210-02A-01D-2004-05	GBM	2	0.275382	0.334971	0.173001	0.402088
TCGA-06-0211-01A-01D-A45W-05	GBM	1	0.219136	0.268777	0.140287	0.30058
TCGA-06-0211-02A-02D-2004-05	GBM	2	0.206433	0.256109	0.123575	0.304182
TCGA-06-0221-01A-01D-A45W-05	GBM	1	0.181293	0.252849	0.112047	0.215076
TCGA-06-0221-02A-11D-2004-05	GBM	2	0.259955	0.342858	0.172599	0.346987
TCGA-06-0650-01A-02D-1697-05	GBM	1	0.196339	0.255144	0.10555	0.264291
TCGA-06-1804-01A-01D-1697-05	GBM	1	0.260444	0.29386	0.178157	0.428303
TCGA-06-1806-01A-02D-1844-05	GBM	1	0.143483	0.184867	0.0789524	0.223316
TCGA-06-5408-01A-01D-1697-05	GBM	1	0.255751	0.311643	0.139573	0.397496
TCGA-06-5410-01A-01D-1697-05	GBM	1	0.124403	0.17726	0.0528939	0.177307
TCGA-06-5411-01A-01D-1697-05	GBM	1	0.287325	0.367062	0.177	0.383615
TCGA-06-5412-01A-01D-1697-05	GBM	1	0.142061	0.185802	0.0769734	0.222508
TCGA-06-5413-01A-01D-1697-05	GBM	1	0.192892	0.234562	0.101679	0.313209
TCGA-06-5414-01A-01D-1481-05	GBM	1	0.204701	0.24972	0.113715	0.303842
TCGA-06-5415-01A-01D-1481-05	GBM	1	0.202307	0.243276	0.107266	0.342852
TCGA-06-5416-01A-01D-1481-05	GBM	1	0.640447	0.717374	0.523565	0.713534
TCGA-06-5417-01A-01D-1481-05	GBM	1	0.245248	0.333838	0.157042	0.297642
TCGA-06-5418-01A-01D-1481-05	GBM	1	0.210519	0.257129	0.115876	0.336486
TCGA-06-5856-01A-01D-1697-05	GBM	1	0.25055	0.311104	0.154976	0.341741
TCGA-06-5858-01A-01D-1697-05	GBM	1	0.271342	0.296534	0.18176	0.462514
TCGA-06-5859-01A-01D-1697-05	GBM	1	0.243754	0.296686	0.141507	0.373287
TCGA-06-6388-01A-12D-1844-05	GBM	1	0.268664	0.325919	0.15783	0.417079
TCGA-06-6389-01A-11D-1697-05	GBM	1	0.138138	0.173642	0.0800138	0.214345
TCGA-06-6390-01A-11D-1697-05	GBM	1	0.21081	0.271688	0.106193	0.316723
TCGA-06-6693-01A-11D-1844-05	GBM	1	0.270408	0.334544	0.192792	0.37058
TCGA-06-6694-01A-12D-1844-05	GBM	1	0.258503	0.332484	0.141126	0.35995
TCGA-06-6695-01A-11D-1844-05	GBM	1	0.222005	0.269531	0.129115	0.342273
TCGA-06-6697-01A-11D-1844-05	GBM	1	0.174751	0.227045	0.0938134	0.267648
TCGA-06-6698-01A-11D-1844-05	GBM	1	0.188194	0.211705	0.120985	0.313368
TCGA-06-6699-01A-11D-1844-05	GBM	1	0.292799	0.357118	0.177463	0.41392
TCGA-06-6700-01A-12D-1844-05	GBM	1	0.198357	0.262376	0.114348	0.257653
TCGA-06-6701-01A-11D-1844-05	GBM	1	0.0782478	0.116995	0.037807	0.11836
TCGA-06-A5U0-01A-11D-A33U-05	GBM	1	0.262061	0.286829	0.18848	0.395783
TCGA-06-A5U1-01A-11D-A33U-05	GBM	1	0.230836	0.272399	0.143245	0.381099
TCGA-06-A6S0-01A-11D-A33U-05	GBM	1	0.265698	0.328029	0.163336	0.344567
TCGA-06-A6S1-01A-11D-A33U-05	GBM	1	0.259083	0.306519	0.178334	0.353985
TCGA-06-A7TK-01A-21D-A392-05	GBM	1	0.21518	0.268432	0.153498	0.259064
TCGA-06-A7TL-01A-11D-A392-05	GBM	1	0.124726	0.147673	0.104056	0.160597
TCGA-06-AABW-11A-31D-A368-05	GBM	11	0.156928	0.230399	0.0859806	0.166696
TCGA-12-5295-01A-01D-1481-05	GBM	1	0.245844	0.299299	0.152019	0.380461
TCGA-12-5299-01A-02D-1481-05	GBM	1	0.181539	0.218133	0.0961701	0.321348
TCGA-12-5301-01A-01D-1481-05	GBM	1	0.277573	0.340975	0.165564	0.399252
TCGA-14-0736-01A-01D-A45W-05	GBM	1	0.256732	0.320506	0.148654	0.359378
TCGA-14-0736-02A-01D-2004-05	GBM	2	0.166022	0.214019	0.0896936	0.248739
TCGA-14-0740-01B-01D-1844-05	GBM	1	0.434519	0.526364	0.314842	0.509192
TCGA-14-0781-01B-01D-1697-05	GBM	1	0.150394	0.186639	0.0995206	0.21701
TCGA-14-0862-01B-01D-1844-05	GBM	1	0.169442	0.20598	0.0993525	0.268333
TCGA-14-1034-02B-01D-2004-05	GBM	2	0.170731	0.187151	0.0918325	0.336612
TCGA-14-1043-01B-11D-1844-05	GBM	1	0.16016	0.217698	0.0847638	0.221518
TCGA-14-1395-01B-11D-1844-05	GBM	1	0.320813	0.358976	0.228789	0.468186
TCGA-14-1402-01A-01D-A45W-05	GBM	1	0.212072	0.253409	0.122622	0.348277
TCGA-14-1402-02A-01D-2004-05	GBM	2	0.215661	0.257146	0.131858	0.341855
TCGA-14-1450-01B-01D-1844-05	GBM	1	0.16786	0.204078	0.0829161	0.311997
TCGA-15-1444-01A-02D-1697-05	GBM	1	0.163006	0.220623	0.0907059	0.220156
TCGA-19-0957-01C-01D-A45W-05	GBM	1	0.266214	0.348516	0.150757	0.342488
TCGA-19-0957-02A-11D-2004-05	GBM	2	0.221597	0.299602	0.116657	0.287963
TCGA-19-1389-01A-01D-A45W-05	GBM	1	0.214976	0.273164	0.124438	0.294799
TCGA-19-1389-02A-21D-2004-05	GBM	2	0.170515	0.211085	0.0879979	0.282308
TCGA-19-4065-01A-01D-2004-05	GBM	1	0.247155	0.314547	0.1408	0.322456
TCGA-19-4065-02A-11D-2004-05	GBM	2	0.197471	0.242763	0.11733	0.298372
TCGA-19-5947-01A-11D-1697-05	GBM	1	0.163467	0.201325	0.085488	0.270341
TCGA-19-5950-01A-11D-1697-05	GBM	1	0.210545	0.241528	0.118047	0.361697
TCGA-19-5951-01A-11D-1697-05	GBM	1	0.343201	0.401773	0.261043	0.438839
TCGA-19-5952-01A-11D-1697-05	GBM	1	0.213328	0.251244	0.113103	0.361369
TCGA-19-5953-01B-12D-1844-05	GBM	1	0.186428	0.240465	0.0981288	0.280476
TCGA-19-5954-01A-11D-1697-05	GBM	1	0.250095	0.289985	0.169896	0.369076
TCGA-19-5955-01A-11D-1697-05	GBM	1	0.198493	0.243332	0.116185	0.28663
TCGA-19-5956-01A-11D-1697-05	GBM	1	0.251677	0.303773	0.174106	0.357286
TCGA-19-5958-01A-11D-1697-05	GBM	1	0.235201	0.290155	0.131445	0.360338
TCGA-19-5959-01A-11D-1697-05	GBM	1	0.254487	0.321931	0.149818	0.356466
TCGA-19-5960-01A-11D-1697-05	GBM	1	0.17757	0.207747	0.0921957	0.302892
TCGA-19-A60I-01A-12D-A33U-05	GBM	1	0.284466	0.345929	0.175863	0.410287
TCGA-19-A6J4-01A-11D-A33U-05	GBM	1	0.130377	0.169441	0.0660872	0.220834
TCGA-19-A6J5-01A-21D-A33U-05	GBM	1	0.241754	0.288169	0.182072	0.28738
TCGA-26-1442-01A-01D-1697-05	GBM	1	0.143726	0.181443	0.0862014	0.217576
TCGA-26-5132-01A-01D-1481-05	GBM	1	0.237429	0.277445	0.147541	0.385666
TCGA-26-5133-01A-01D-1481-05	GBM	1	0.27724	0.361893	0.176971	0.313301
TCGA-26-5134-01A-01D-1481-05	GBM	1	0.265868	0.341691	0.15378	0.356115
TCGA-26-5135-01A-01D-1481-05	GBM	1	0.27351	0.368497	0.134229	0.366681
TCGA-26-5136-01B-01D-1481-05	GBM	1	0.198764	0.225997	0.114559	0.351087
TCGA-26-5139-01A-01D-1481-05	GBM	1	0.236024	0.286239	0.138786	0.370279
TCGA-26-6173-01A-11D-1844-05	GBM	1	0.180755	0.238337	0.0727999	0.300549
TCGA-26-6174-01A-21D-1844-05	GBM	1	0.18757	0.255441	0.107449	0.230492
TCGA-26-A7UX-01B-11D-A392-05	GBM	1	0.315771	0.378986	0.204426	0.440316
TCGA-28-2501-01A-01D-1697-05	GBM	1	0.164135	0.2045	0.0920879	0.245521
TCGA-28-2510-01A-01D-1697-05	GBM	1	0.213656	0.266588	0.134949	0.287853
TCGA-28-5204-01A-01D-1481-05	GBM	1	0.207893	0.245129	0.105269	0.346682
TCGA-28-5207-01A-01D-1481-05	GBM	1	0.243883	0.295328	0.139063	0.407058
TCGA-28-5208-01A-01D-1481-05	GBM	1	0.253931	0.305807	0.163237	0.367992
TCGA-28-5209-01A-01D-1481-05	GBM	1	0.221684	0.269449	0.129156	0.337156
TCGA-28-5211-01C-11D-1844-05	GBM	1	0.188777	0.246626	0.108799	0.261456
TCGA-28-5213-01A-01D-1481-05	GBM	1	0.165214	0.203318	0.0945968	0.276149
TCGA-28-5214-01A-01D-1481-05	GBM	1	0.174329	0.214731	0.090995	0.292031
TCGA-28-5215-01A-01D-1481-05	GBM	1	0.300699	0.367425	0.193239	0.400953
TCGA-28-5216-01A-01D-1481-05	GBM	1	0.339698	0.43371	0.208922	0.451597
TCGA-28-5218-01A-01D-1481-05	GBM	1	0.154609	0.209758	0.0656631	0.240448
TCGA-28-5219-01A-01D-1481-05	GBM	1	0.282451	0.351461	0.166198	0.384172
TCGA-28-5220-01A-01D-1481-05	GBM	1	0.280193	0.342386	0.159895	0.43102
TCGA-28-6450-01A-11D-1697-05	GBM	1	0.219684	0.272186	0.123204	0.32637
TCGA-32-1979-01A-01D-1697-05	GBM	1	0.251593	0.288848	0.18702	0.333603
TCGA-32-1980-01A-01D-1697-05	GBM	1	0.151281	0.199193	0.088559	0.196846
TCGA-32-5222-01A-01D-1481-05	GBM	1	0.262099	0.340911	0.147157	0.351376
TCGA-41-5651-01A-01D-1697-05	GBM	1	0.215047	0.29356	0.119328	0.25769
TCGA-41-6646-01A-11D-1844-05	GBM	1	0.154643	0.194214	0.0828537	0.254383
TCGA-4W-AA9R-01A-11D-A392-05	GBM	1	0.323092	0.403757	0.204909	0.386839
TCGA-4W-AA9S-01A-11D-A392-05	GBM	1	0.249802	0.286847	0.162391	0.391768
TCGA-4W-AA9T-01A-11D-A392-05	GBM	1	0.184256	0.213011	0.120817	0.282113
TCGA-74-6573-01A-12D-1844-05	GBM	1	0.243997	0.280067	0.163554	0.366365
TCGA-74-6573-11A-02D-1844-05	GBM	11	0.135997	0.204839	0.0613329	0.155899
TCGA-74-6575-01A-11D-1844-05	GBM	1	0.192232	0.24668	0.097355	0.283709
TCGA-74-6577-01A-11D-1844-05	GBM	1	0.239365	0.305728	0.139781	0.343464
TCGA-74-6578-01A-11D-1844-05	GBM	1	0.225602	0.274109	0.121619	0.359315
TCGA-74-6581-01A-11D-1844-05	GBM	1	0.249551	0.297821	0.153335	0.376838
TCGA-74-6584-01A-11D-1844-05	GBM	1	0.302949	0.377906	0.198377	0.399273
TCGA-76-4925-01A-01D-1481-05	GBM	1	0.237194	0.281668	0.148115	0.347863
TCGA-76-4926-01B-01D-1481-05	GBM	1	0.230409	0.272177	0.142986	0.374099
TCGA-76-4927-01A-01D-1481-05	GBM	1	0.226462	0.273387	0.140373	0.325454
TCGA-76-4928-01B-01D-1481-05	GBM	1	0.174336	0.214873	0.10255	0.264472
TCGA-76-4929-01A-01D-1481-05	GBM	1	0.253353	0.312145	0.151408	0.383317
TCGA-76-4931-01A-01D-1481-05	GBM	1	0.222426	0.259315	0.123239	0.36669
TCGA-76-4932-01A-01D-1481-05	GBM	1	0.20769	0.243973	0.126484	0.313839
TCGA-76-4934-01A-01D-1481-05	GBM	1	0.297943	0.373794	0.173277	0.407474
TCGA-76-4935-01A-01D-1481-05	GBM	1	0.280113	0.370773	0.166445	0.336267
TCGA-76-6191-01A-12D-1697-05	GBM	1	0.311365	0.387749	0.186721	0.410514
TCGA-76-6192-01A-11D-1697-05	GBM	1	0.191815	0.244369	0.10541	0.276214
TCGA-76-6193-01A-11D-1697-05	GBM	1	0.188609	0.248811	0.104482	0.259919
TCGA-76-6280-01A-21D-1844-05	GBM	1	0.210777	0.236091	0.124031	0.378716
TCGA-76-6282-01A-11D-1697-05	GBM	1	0.194046	0.241003	0.107196	0.295268
TCGA-76-6283-01A-11D-1844-05	GBM	1	0.131895	0.200019	0.0684498	0.145077
TCGA-76-6285-01A-11D-1697-05	GBM	1	0.329128	0.409567	0.212248	0.443485
TCGA-76-6286-01A-11D-1844-05	GBM	1	0.316193	0.376742	0.199742	0.46729
TCGA-76-6656-01A-11D-1844-05	GBM	1	0.206727	0.257921	0.0962928	0.331023
TCGA-76-6657-01A-11D-1844-05	GBM	1	0.215724	0.252554	0.120545	0.377177
TCGA-76-6660-01A-11D-1844-05	GBM	1	0.295831	0.351544	0.20555	0.4065
TCGA-76-6661-01B-11D-1844-05	GBM	1	0.207833	0.252312	0.114716	0.33067
TCGA-76-6662-01A-11D-1844-05	GBM	1	0.148803	0.205673	0.0764733	0.20848
TCGA-76-6663-01A-11D-1844-05	GBM	1	0.164242	0.224185	0.0782055	0.241946
TCGA-76-6664-01A-11D-1844-05	GBM	1	0.243044	0.298729	0.147836	0.343386
TCGA-81-5910-01A-11D-1697-05	GBM	1	0.286169	0.328007	0.162531	0.455659
TCGA-81-5911-01A-12D-1844-05	GBM	1	0.144104	0.191056	0.0458559	0.258927
TCGA-87-5896-01A-01D-1697-05	GBM	1	0.231102	0.268008	0.135888	0.387321
TCGA-OX-A56R-01A-11D-A33U-05	GBM	1	0.241505	0.305234	0.135863	0.342166
TCGA-RR-A6KA-01A-21D-A33U-05	GBM	1	0.197233	0.25001	0.126408	0.25619
TCGA-RR-A6KB-01A-12D-A33U-05	GBM	1	0.212299	0.265047	0.134732	0.276013
TCGA-RR-A6KC-01A-31D-A33U-05	GBM	1	0.243285	0.284745	0.155781	0.35054

## Sheet: Supplementary Table S4
Supplementary Table S4 Expression profiles of 38significant inflammatory aging-related IRG in TCGA
ID	TCGA-06-0878-01A	TCGA-26-5135-01A	TCGA-06-5859-01A	TCGA-06-2563-01A	TCGA-41-2571-01A	TCGA-28-5207-01A	TCGA-14-0871-01A	TCGA-16-1045-01B	TCGA-32-2632-01A	TCGA-28-2514-01A	TCGA-06-0141-01A	TCGA-06-2569-01A	TCGA-02-2485-01A	TCGA-06-0138-01A	TCGA-06-2564-01A	TCGA-16-0846-01A	TCGA-76-4928-01B	TCGA-76-4931-01A	TCGA-14-0817-01A	TCGA-19-2620-01A	TCGA-26-5132-01A	TCGA-06-0125-02A	TCGA-06-2558-01A	TCGA-06-5414-01A	TCGA-26-5133-01A	TCGA-32-4213-01A	TCGA-06-0210-01A	TCGA-41-2572-01A	TCGA-06-5417-01A	TCGA-19-2624-01A	TCGA-14-1823-01A	TCGA-02-0055-01A	TCGA-32-1982-01A	TCGA-06-2570-01A	TCGA-06-0745-01A	TCGA-14-1402-02A	TCGA-14-0781-01B	TCGA-32-5222-01A	TCGA-28-5204-01A	TCGA-06-5410-01A	TCGA-14-1829-01A	TCGA-02-0047-01A	TCGA-15-0742-01A	TCGA-19-2619-01A	TCGA-06-0168-01A	TCGA-19-1390-01A	TCGA-41-4097-01A	TCGA-06-0649-01B	TCGA-27-2526-01A
AQP9	3.03661	0.99174	0.347776	0.366454	1.41631	0.571495	0.709609	3.2474	0.529445	0.765264	4.17923	0.101206	0.259141	2.0197	1.64078	0.360724	1.09008	1.03713	0.800394	1.15633	1.28852	1.49649	1.3767	2.39992	0.0483001	1.49683	3.39188	0.866857	0.237417	0.276532	1.57918	3.11801	0.768638	1.79369	1.81494	1.19721	1.59399	1.66507	0.198337	4.70414	1.09011	0.668201	0.512141	0.566737	3.24229	1.68801	1.37961	2.14599	0.799503
C5AR1	3.90428	3.27076	4.29149	1.88973	3.19858	2.51754	1.70649	4.33952	3.21026	2.54981	4.97316	1.86241	2.63525	3.76324	3.00083	2.81585	3.55904	2.24851	3.15688	3.103	3.45418	3.72413	2.86635	3.92124	2.01632	3.24504	4.3701	2.77927	1.79294	1.82194	3.61819	6.18949	3.73075	3.41806	3.63144	2.73363	4.34699	3.94503	1.914	5.75974	3.05744	3.90988	2.95796	3.15102	4.10673	2.62606	3.17254	4.70652	1.92482
CCL20	3.03546	0.137574	0.231687	0.133822	0.192755	0.183642	1.2838	2.10154	0.180783	0.303913	1.97788	0.290172	0.191803	2.21747	0.544804	0.269368	1.492	1.4086	0.484115	1.10698	0.285895	0.584283	0.640749	2.32666	0.0916758	1.10775	2.35564	0.594235	0.317557	0.342392	3.69394	5.00597	0.521904	0.488111	0.946491	1.10119	1.50556	1.06963	0.0902363	4.29613	1.09704	0.509802	0.683316	1.00324	1.72787	0.329776	1.1395	1.70661	0.0460455
CCL24	0.0997024	0.120502	0.159208	0.0983134	0.159214	0.0523248	0.502238	0.171768	0.521929	0.564135	1.74447	0.230435	0.0959619	0.169686	0.0847817	0	0.75974	0	0.0968443	0.285004	0.140419	0.0467468	0	0.116089	0.0995004	0.116109	0.0436222	0.0560575	0.342518	0.0414556	0.0615855	1.1991	0.396414	0	0.157462	0.906677	0.25333	0	0	1.96308	0.0565738	0	0.051901	0.0398843	0.613359	0.372076	0.318508	0.110338	0.0500429
CCRL2	1.3302	1.65582	1.47585	1.43604	1.0249	1.44742	0.462268	1.94333	1.43612	0.955153	2.09586	0.370989	1.2756	1.83098	1.50394	1.47835	1.16093	0.754282	2.34472	0.91112	1.16555	0.728737	1.75336	1.54866	0.714103	1.28446	1.447	1.23247	0.672788	0.682782	1.54853	1.38327	1.73865	1.51871	1.44985	1.25343	1.28845	2.27828	1.10226	2.5351	1.80362	1.20273	0.741482	0.587721	1.40888	0.703653	1.06729	1.80042	1.15757
CD70	0.758398	0.211484	0.144994	0.136725	0.190265	0.440422	0.223676	0.346626	0.791968	0.190706	2.19258	0.0199866	0.204577	0.284308	0.134231	0.104311	0.547659	0.16043	0.386914	1.18617	0.0957451	0.213083	0.0628952	0.992702	0.994294	0.591004	0.759034	0.152766	0.0758213	0.113946	0.434335	5.2428	0.277707	0.117303	0.503866	1.14756	2.83602	0.300635	0.593819	0.944687	0.890378	0.294159	0.141782	0.548797	0.848135	1.24763	3.19196	1.28715	0.453746
CDKN1A	6.64354	5.74497	6.20178	6.85272	5.67176	5.3314	3.18377	5.13845	7.62548	5.42467	5.28008	2.6802	4.72393	5.24403	6.72811	4.82722	6.6815	5.98645	4.77826	5.46384	6.35759	5.8124	4.62747	5.36147	4.5397	7.38323	5.75846	6.3681	4.12086	5.91655	5.5817	5.96639	5.98239	4.97854	6.87524	5.46202	7.09329	6.78602	5.90556	5.92144	5.50822	5.27397	5.61674	5.93958	6.44002	3.82611	5.69361	4.19382	4.78345
CXCL6	1.10617	0.198783	0.011845	0.0972899	0.1216	0.0876457	0	1.63619	0.0147355	0.0636147	3.37419	0.257975	0.0277758	0.698867	0.0244719	0.0739857	0.0322508	0.0262239	0.198092	0.0220951	0.170184	0.476063	0.235366	0.324949	0.111998	0.278801	1.71073	0	0.0536243	0.046781	0.953682	2.69918	0.0423545	0.110042	0.493068	0.830885	1.24601	0.118461	0.0423379	2.08299	0.396707	0.0795478	0.467867	0.0450109	0.535297	0.0119473	0.54679	0.557534	0.0143209
DCBLD2	2.73519	1.75149	1.14614	1.89716	1.4514	2.13149	2.26135	2.20758	2.02758	1.94324	3.48908	2.78525	1.46155	1.74505	1.75209	1.52652	3.36747	1.99726	1.71031	2.5299	1.96272	2.85953	2.04561	2.22489	2.09184	2.18005	3.79748	1.16927	2.06179	2.38841	2.38993	3.95337	1.81835	2.24457	1.63964	2.18349	3.53808	1.54539	2.50505	3.73381	2.53275	2.97578	2.00181	1.87491	2.05677	2.92203	5.4348	2.50654	1.33686
ADGRE1	1.34273	0.903007	0.705873	0.496533	0.361576	0.236677	0.230535	2.31133	1.66466	0.553101	1.05979	0.0650503	0.20015	1.23286	0.709008	0.645217	0.899417	0.518114	1.1235	0.378416	0.658549	0.962209	1.18701	1.01963	0.22937	1.66724	1.69053	0.446469	0.152511	0.081646	1.5188	0.787914	1.13293	0.879824	0.974183	0.515502	1.5713	0.300786	0.500864	2.79157	1.25372	1.3116	0.506578	0.291543	1.66015	0.240237	1.08857	1.93772	0.241371
FFAR2	0.167693	0.201718	0.104835	0.278101	0.108579	0.103303	0.162926	0.180283	0.22263	0.150438	0.580635	0.0142765	0.0695193	0.266716	0.220443	0	0.166682	0.0527871	0.150092	0.022442	0.0140457	0.1052	0.314455	0.347842	0.0999701	0.100556	0.53556	0.125657	0.0544569	0.0706895	0.0705073	0.281451	0.381444	0.190171	0.271354	0.154472	0.220747	0.39281	0.151762	0.847478	0.0327565	0.15726	0.224373	0.164428	0.251137	0.128186	0.0988611	0.141026	0.0432063
GNA15	2.69845	2.90888	1.80458	1.62363	1.88034	1.56245	0.712917	3.07962	2.99356	1.59393	2.81609	0.519524	0.914638	2.64972	1.95068	1.98339	2.68123	1.54378	2.91798	1.63901	2.06842	2.29617	2.0203	2.73095	1.23709	3.12724	3.05302	1.75545	0.986049	0.807603	3.00973	3.67416	2.5308	2.73943	2.77134	2.01669	3.05941	2.37162	1.6808	4.47511	2.18909	2.68845	1.53317	1.70943	3.40623	1.23128	2.79458	2.97789	1.3553
HRH1	2.86249	3.49231	1.64558	2.77587	1.78437	1.69023	1.41562	3.29842	3.15447	3.1218	2.62855	1.16403	2.50757	2.94873	3.77502	3.07013	3.44164	3.16354	3.017	3.17096	3.59961	4.09243	2.24298	4.67602	3.60793	3.20532	3.96664	3.68401	1.41655	2.34572	3.48275	3.3164	3.9328	1.76483	3.29957	3.5502	4.19095	2.81687	3.44284	3.56024	2.48098	3.32401	3.08023	3.89173	4.07137	1.03149	3.54734	2.59141	3.10337
IL15RA	1.51857	0.919169	1.19511	1.25014	0.483166	0.999485	0.18573	1.47506	1.97681	0.830964	1.86628	0.641548	0.739367	0.930548	1.04854	1.73737	1.40805	0.752947	1.40256	0.884998	0.851096	0.868551	0.744468	1.087	0.699829	1.21866	1.13102	1.97391	0.460233	0.566498	1.02578	2.04945	1.53381	0.883076	0.899677	1.07309	0.94666	0.65024	1.4954	1.98185	0.903737	0.794555	0.496638	0.683292	1.51469	0.384918	1.18885	0.944417	0.883084
IL18	2.82742	2.44312	3.46906	2.29009	2.1214	3.13394	0.793464	4.51026	3.19419	2.1153	4.37647	0.758081	1.92047	4.02476	2.95288	3.11841	2.98376	1.97848	4.02884	2.53789	2.4605	1.83785	2.80031	2.92542	1.42929	2.93558	2.91538	2.303	1.81415	1.75486	3.80458	2.69884	3.57458	3.02127	2.94127	2.69444	2.70289	4.0712	2.33831	4.32943	4.71777	2.76979	1.43903	1.6623	2.70139	1.3093	3.61767	3.69198	2.94093
IL4R	2.59478	3.5271	1.87887	2.18966	1.91089	2.20998	1.69819	3.36957	2.60135	2.51649	3.53568	2.47641	1.93853	2.62112	2.73719	2.21674	3.17063	1.91009	2.64752	2.20913	1.96216	2.09131	2.63596	2.75704	1.56843	2.61231	2.86572	2.37894	1.40109	2.13836	2.30716	3.78125	3.19102	3.12807	2.54696	1.50383	3.36026	2.11476	2.29849	4.35502	1.58955	2.68657	2.02826	2.50001	2.80815	1.97416	2.91411	2.57403	1.23861
CXCL8	7.04171	3.47	0.98072	2.14881	3.67903	1.89367	3.28632	4.67793	0.931075	3.31214	4.63233	1.24619	2.80728	6.27742	2.037	0.665369	4.1889	5.39785	3.71296	3.92395	1.92653	3.67853	4.03917	5.73337	0.195727	3.44214	7.02759	2.22877	1.76525	2.93136	5.42613	7.04147	2.36377	5.20571	4.52387	5.15923	5.79502	4.13166	1.03441	8.36612	4.92992	3.56561	3.15563	3.47056	4.50506	2.24851	4.61394	4.09489	0.583028
IRF1	2.97571	2.70951	3.096	3.10974	1.91779	1.57302	1.06152	2.45977	2.97228	2.86523	2.56158	1.02173	3.06852	2.00775	1.84421	2.97791	1.8709	2.27975	3.38171	2.53266	2.38895	2.58115	1.93741	3.55542	1.556	3.40066	2.62313	4.71227	1.76815	1.98427	2.96611	3.48978	2.1734	2.56415	1.93067	2.66738	2.85239	2.95019	2.93481	3.23535	2.53283	2.2825	1.98399	2.46165	3.10912	2.75471	2.4354	2.21533	3.21792
ITGB3	1.30857	1.61407	0.182898	0.501725	1.03845	0.265756	0.433846	0.965554	0.970026	0.845853	1.1934	0.214753	0.623708	0.716004	0.864073	0.556374	1.35255	0.766988	0.449542	0.452103	0.752083	1.2526	0.870734	0.674595	0.486508	0.688805	2.26233	0.468721	0.870115	0.556548	0.598757	1.65105	0.500237	1.33115	0.970461	0.594294	1.38167	0.426935	0.74898	0.717961	0.258883	0.977316	0.443657	0.947799	1.28222	1.17371	1.49452	0.323213	0.110095
LDLR	2.30485	2.32017	2.19587	2.11311	1.30489	1.21035	2.21054	1.91568	1.78327	3.61307	1.6468	4.32062	2.57452	0.544967	1.32333	2.51177	2.60283	3.17164	2.10055	2.85555	2.3066	1.77046	1.58447	3.55201	2.56847	1.56055	1.51117	2.98795	2.3298	3.41852	1.82157	3.78892	1.65482	2.08292	0.718394	2.17101	2.86624	2.03329	1.91077	1.78492	1.36703	1.9737	1.83517	3.79362	2.67335	2.30097	2.89342	0.956341	1.2996
MARCO	2.89006	1.49043	0.208914	0.721418	0.313121	1.45568	0.245339	5.50353	1.46315	0.0667244	4.83509	0.0581347	0.575196	1.61447	0.313248	0.0624014	2.52093	0.915327	0.39987	0.967979	0.720027	1.91677	0.490545	1.57987	0.131402	2.45993	2.03478	0.219859	0.308687	0.119709	0.753589	2.29182	0.42666	0.727176	0.911731	1.09911	0.826304	1.2641	0.170033	5.61772	0.863115	0.453164	0.395345	0.368676	2.78585	0.188661	2.44439	2.54195	0.261861
MEFV	0.174095	0.138004	0.21949	0.183248	0.175646	0.0535719	0.180513	0.533944	0.312468	0.218313	0.58408	0.0626031	0.0621628	0.246638	0.283316	0.143894	0.281019	0.109614	0.140427	0.0880334	0.28468	0.166434	0.300273	0.174714	0.0390344	0.305758	0.6104	0.217021	0.118722	0.088754	0.085999	0.938829	0.182645	0.259996	0.170573	0.145867	0.317037	0.368203	0.130188	0.886669	0.072044	0.323836	0.123148	0.170713	0.34635	0.183468	0.303413	0.338663	0.0946229
NMUR1	0.146772	0.605512	0.0988778	0.307405	0.0616477	0.105689	0.208899	0.315484	0.362224	0.215536	0.159504	0.0729168	0.231072	0.320857	0.281133	0.0877275	0.156681	0.1417	0.24105	0.0718682	0.181258	0.0862569	0.295947	0.229512	0.0566869	0.210128	0.0883786	0.324259	0.0357169	0.156435	0.257997	0.148564	0.499916	0.321006	0.478966	0.0117565	0.341157	0.110099	0.203052	0.267895	0.0214286	0.248061	0.211156	0.150726	0.199977	0.0773009	0.187326	0.0934423	0.0376113
PLAUR	4.14812	3.57966	2.15197	2.00423	2.65364	1.53706	2.5677	3.16321	3.21203	2.53282	4.27189	3.37761	2.67451	3.2937	2.84809	2.65983	3.84293	2.58923	3.6681	2.49213	2.98808	2.91848	2.78273	3.34757	1.34595	2.7384	3.89072	2.55754	1.39628	2.03539	3.30993	5.48462	2.31723	2.79988	3.07989	2.69316	3.58967	3.04899	2.19183	4.71385	2.42741	2.5104	2.53909	2.34106	3.56519	2.26427	3.2952	4.15391	2.31961
PROK2	0.704784	0.0931357	1.26706	0.233213	0.123425	0.343237	0.399187	0.11191	0.0780781	0.329305	0.93443	0.277538	0.244004	0.653771	0.187771	0.0405474	0.462126	0.0353997	0.309383	0.0877332	0.126043	0.0709679	0.696983	0.86646	0.394284	0.0455519	1.0654	0.0431066	0.0721509	0.0629944	0.415601	1.38882	0.403563	0.388012	0.338958	0.81008	0.759355	0.902395	0.248788	1.53634	0.146854	0.0436336	0.27537	0.318195	0.383148	0.370488	0.665615	0.790872	0.0759274
PTGER2	0.342303	0.134621	0.343991	0.10993	0.107859	0.151313	0.913094	0.629278	0.183881	0.0998069	0.788724	0.898552	0.27013	0.221669	0.135086	0.25712	0.0838817	0.0572498	0.209023	0.113353	0.117715	0.157086	0.163008	0.125112	0.0505073	0.370427	0.186328	0.174416	0	0.0515335	0.218117	2.67108	0.275478	0.188946	0.229754	0.232158	0.122927	0.105062	0.14425	1.3608	0.150245	0.137607	0.064462	0.0689538	0.300213	0.0417502	0.453977	0.646307	0.15637
PTGER4	1.11789	1.62747	1.26541	1.93061	0.627835	1.11247	2.18112	2.02123	2.13393	0.948009	1.44093	3.51741	0.730206	1.90105	2.00105	1.11104	1.0736	0.604672	1.62637	0.861184	0.994626	1.34425	1.48742	1.21035	0.585445	1.94333	1.53049	1.03505	0.701429	0.352754	1.1076	2.52204	1.77133	0.96757	1.20593	0.812467	1.0541	1.24637	0.467774	2.36555	1.20289	1.19748	0.513931	0.574381	1.22718	0.754835	1.84853	1.73178	0.458237
PTGIR	0.509241	1.66336	0.165824	0.738766	0.398419	0.277481	0.195233	0.724798	0.608403	0.546658	0.616623	2.69162	0.238186	0.748873	0.575044	0.184035	0.621169	0.56553	0.452565	0.23942	0.760174	0.317772	0.759627	0.49886	0.376484	0.895588	0.329286	0.858769	0.302325	0.454473	0.322411	0.940945	1.10803	0.797439	0.666242	0.185208	1.39868	0.282142	0.53828	0.739174	0.290046	0.659287	0.835075	0.691138	0.569476	0.397688	0.616367	0.352297	0.273585
PVR	2.817	3.91408	2.81241	3.47275	3.57254	2.39359	2.9135	2.7998	3.0215	3.84025	2.91801	2.82977	3.37852	2.39309	3.15826	2.78289	3.83691	3.12257	2.62332	2.802	3.02812	3.73264	3.19238	3.60997	3.43581	2.66981	3.40338	3.52664	2.47442	3.2038	2.6604	3.76797	3.3872	3.00118	2.56277	2.52275	3.40818	2.73647	3.49072	3.09911	2.24198	2.69259	3.31698	3.39978	3.11887	2.70022	3.21035	2.40576	2.28511
RAF1	3.4353	4.36459	3.54974	4.18173	4.33138	4.3189	4.41388	4.04112	4.10859	4.19215	3.79298	4.26804	4.50388	4.01283	4.23608	4.2761	3.90096	4.43352	3.95699	3.72829	4.31642	3.75067	4.45224	4.03056	5.09533	3.79318	4.0615	3.9304	4.6969	4.68616	3.46564	3.88118	3.94456	4.76732	4.098	3.84262	3.51359	4.0201	4.61335	3.50546	3.51483	3.962	4.26194	4.28938	3.78329	4.67757	3.90588	4.15546	3.50095
RHOG	5.17908	5.64381	5.31402	4.74333	5.33972	4.83908	4.79415	5.36977	5.7501	4.77424	5.53233	3.64815	4.64958	5.50909	4.95077	5.33901	5.33589	4.70412	5.80868	5.3637	5.2416	4.92853	4.76569	5.33071	4.37268	5.94052	5.6463	5.36246	4.02759	4.01709	5.42656	5.48988	5.47589	5.17538	5.69683	4.68871	5.34416	5.20165	5.32632	6.62236	5.01508	4.93857	5.07071	4.67115	6.24149	4.74927	5.55566	5.36092	5.63055
RNF144B	2.13877	1.36083	1.75053	1.41857	1.11981	2.52061	2.96378	2.83399	2.09558	1.46715	2.78656	0.871908	1.32702	2.1562	1.66218	2.03205	1.61494	1.01535	1.75347	2.00043	1.82009	2.04868	1.88575	1.85764	1.06034	2.30069	2.37494	1.48289	1.34116	1.13919	2.44789	2.99741	2.57331	2.44209	1.7283	1.50626	2.42614	1.93877	1.66411	3.57364	2.21207	2.43804	1.14672	2.20041	2.05055	1.57624	2.39802	2.07304	1.19125
ROS1	0	0.00492687	0.0958916	0.0158933	0	0.0166434	0.0464271	0.0515963	0.00820789	0.0705374	0.0300294	0.00391939	0.00389126	0.0140734	0.0204292	0.00421288	0.124379	0.0146328	0.00392821	0.00617374	0	0.00372675	0.00417279	0	0	0.211601	0.0241453	0.0134055	0.0300476	0.383506	0.0196321	1.76551	0.0118946	0.00396637	0.0323031	0.0245678	0.066787	0.0472473	0	0.01617	0.026936	0.0314696	0	0.0251881	0.0149305	0.118355	0.0332047	0.129131	0
SLC11A2	3.52397	2.8191	3.8425	3.12335	2.95188	3.30731	2.75018	3.55888	2.98463	3.30135	3.74848	3.61705	2.83262	3.24926	3.48203	3.56365	2.79282	3.50749	2.55958	3.51776	2.33858	3.06707	3.6515	3.36654	3.21085	3.26643	3.43105	3.15203	3.57474	3.40179	4.28146	2.80297	3.19071	3.41224	2.98012	3.21795	3.04615	3.54391	3.31474	3.58573	3.09866	3.35389	3.09185	3.58422	2.83759	3.17496	3.42388	3.2349	3.20867
SLC31A1	3.69317	3.43114	3.99866	3.94862	3.57696	3.87152	3.92426	3.80731	3.54421	3.80485	3.72991	4.07774	3.66575	3.67989	4.05047	3.2823	3.34667	3.67822	3.83013	3.22729	3.36979	3.58949	4.0647	3.80613	3.98391	3.01259	3.10049	2.90852	4.16821	2.74887	3.73132	3.86478	3.56169	3.52987	3.46435	4.24758	3.14904	3.86629	4.02614	4.11213	4.22548	3.57989	3.40192	3.75652	3.57131	3.86891	3.33674	3.52206	3.37792
SLC7A2	0.571315	0.651818	3.10157	0.741166	1.09035	3.81757	3.95076	1.83292	1.59792	1.59301	2.39874	3.01011	2.87523	2.06432	1.03975	2.1338	0.899694	0.882381	0.727469	2.4107	0.328059	1.43248	0.829621	0.803708	1.1653	0.862092	1.2996	0.241787	1.30105	1.19686	0.339721	3.29321	0.960632	0.87752	0.917521	1.27506	1.0822	0.450274	0.229845	1.35445	1.46332	0.707025	0.256304	1.14399	1.71124	1.52759	2.12906	1.6423	0.0848912
TNFSF15	0.324034	0.197215	0.0485418	0.143777	0.0303963	0.0888884	0.352558	0.40025	0.173558	0.0804979	0.149752	0.273331	0.0230954	0.0997473	0.0667278	0.13621	0.118348	0.0679421	0.109346	0.0424956	0.0966537	0.065383	0.247913	0.15805	0.0475472	0.177717	0.144883	0.156596	0.0736756	0.0196019	0.10439	0.350194	0.168209	0.233224	0.10657	0.113827	0.0870501	0.0536511	0.0620547	0.204951	0.0268243	0.202369	0.0686051	0.0405424	0.128601	0.0649118	0.178087	0.0912194	0.0197765
TNFSF9	0.613818	0.787715	0.230134	0.449813	1.47131	0.692345	0.693529	0.475554	0.312994	0.969026	1.65038	0.190543	0.557297	1.18881	0.466031	1.00524	0.260141	0.542951	1.12667	0.666119	0.381896	0.437139	1.06581	0.195229	0.74392	0.355593	0.660082	0.321466	0.200318	0.633143	0.646759	3.49825	0.954189	0.831382	0.751692	0.490758	0.372611	0.567992	0.462	1.29074	0.485577	0.532004	0.315371	0.402739	0.950535	0.335328	1.19007	0.796042	0.72594
[truncated: 119 more columns]

## Sheet: Supplementary Table S5
Supplementary Table S5 Coefficients and P-values of 38 IRG associated with age
Id	Coefficient	P
ADGRE1	0.920787	0.01369
AQP9	0.566533	0.034
C5AR1	-0.771003	0.0002242
CCL24	-0.635446	0.0002648
CCL20	0.810826	0.005
CCRL2	0.780043	0.006
CD70	-0.666722	0.017
CDKN1A	-0.740743	0.001
CXCL6	0.686456	7.661e-06
CXCL8	-0.555311	0.047
DCBLD2	0.91926	0.00191
FFAR2	-0.58439	0.0412
GNA15	0.581849	0.0293
HRH1	0.687998	0.00598
IL15RA	-0.657668	0.036
IL18	0.8984	0.00464
IL4R	-0.624621	0.0375
IRF1	0.847318	0.0157
ITGB3	-0.60975	0.002
LDLR	-0.704643	0.0448
MARCO	0.7015	0.0316
MEFV	0.531772	0.0078
NMUR1	0.500483	0.0153
PLAUR	-0.549331	0.0462
PROK2	0.920595	0.006
PTGER2	0.576056	0.022
PTGER4	0.910562	0.0008291
PTGIR	0.783332	0.01217
PVR	0.64082	0.00108
RAF1	0.812847	0.00417
RHOG	-0.676794	0.02813
RNF144B	-0.507986	0.016
ROS1	0.624634	0.01775
SLC11A2	0.861621	0.003992
SLC31A1	0.820178	0.0414
SLC7A2	0.630111	0.02852
TNFSF15	0.604072	0.005
TNFSF9	0.555626	0.0391

## Sheet: Supplementary Table S6
Supplementary Table S6 Expression profiles of 38significant inflammatory aging-related IRG in CGGA
ID	CGGA_1017	CGGA_1036	CGGA_1041	CGGA_1075	CGGA_1086	CGGA_1103	CGGA_1106	CGGA_1134	CGGA_1135	CGGA_1138	CGGA_1142	CGGA_1172	CGGA_1236	CGGA_1256	CGGA_1282	CGGA_1326	CGGA_1353	CGGA_1354	CGGA_1365	CGGA_1371	CGGA_1378	CGGA_1380	CGGA_1382	CGGA_139	CGGA_1391	CGGA_1392	CGGA_1402	CGGA_1403	CGGA_1410	CGGA_1418	CGGA_1420	CGGA_1422	CGGA_1425	CGGA_1426	CGGA_1433	CGGA_1441	CGGA_1444	CGGA_1451	CGGA_1452	CGGA_1457	CGGA_1461	CGGA_1462	CGGA_1467	CGGA_1472	CGGA_1476	CGGA_1478	CGGA_1481	CGGA_1486	CGGA_1491
ADGRE1	2.57398	2.18907	2.40631	1.62533	0.602402	1.91038	2.47959	2.82933	1.5851	2.30504	2.01474	1.7024	1.99601	0.928373	1.89422	1.63521	2.67143	2.56656	1.30863	1.23138	1.36381	2.05866	0.969153	2.48486	1.77532	1.02426	3.55766	2.80668	3.19889	0.911711	1.89014	0.723184	1.52775	1.55412	3.3293	2.16264	2.59355	1.96934	1.41105	1.90232	2.14247	2.17261	0.894842	2.13908	1.54363	1.07723	0.693981	0.693981	2.24986
AQP9	0.841914	2.77992	0.335432	0.862577	0.203464	0.188134	2.43927	2.62721	2.85598	0.0601181	0.0766693	0.203465	0.188134	0.349469	0.0766693	0.349469	0.233709	0.0601181	1.32563	0.404462	0.41793	0.335432	0.509276	1.09237	0.689602	2.87752	2.77343	0.457695	0.17266	0.188134	1.52327	0.872813	0.109286	0.218655	1.59751	2.11034	0.831485	1.1365	1.92047	0.263413	0.666659	1.7061	0.109286	0.643394	0.141275	0.109286	0.444545	0.390883	0.188134
C5AR1	1.04289	4.43778	1.47202	6.02956	1.15473	1.6747	3.73744	4.49982	3.90323	3.24626	1.6801	1.73825	0.948651	1.74858	2.75962	2.38316	4.29431	2.07925	1.95929	2.84536	0.80962	2.17099	2.54782	1.82872	3.9092	4.07056	4.90488	2.33896	2.20539	1.14702	1.86246	1.17764	0.992232	1.87196	5.53969	4.81919	2.47094	4.07056	4.51888	2.35611	2.93333	3.46623	0.532486	2.30403	2.7648	1.74342	0.770224	0.819307	1.42791
CCL24	0.00331408	0.515419	0.00331408	0.972469	0.00331408	0.103844	0.115884	0.127813	0.792701	0.356037	0.00331408	0.2084	0.346027	0.908736	0.433467	1.09697	0.00331408	0.305203	0.00331408	0.433467	0.00331408	0.151349	0.895608	0.00331408	0.305203	3.29626	0.592531	0.2084	0.00331408	0.00331408	0.868949	0.00331408	0.346027	0.00331408	1.29104	1.05093	0.00331408	3.54765	0.625394	2.22776	0.0916931	0.00331408	0.00331408	1.2312	0.00331408	0.241471	0.00331408	0.00331408	0.219517
CCL20	0.142433	1.35516	1.6926	0.477091	0.0345976	0.0345976	2.75743	3.80336	1.03223	0.22939	0.142433	0.582215	0.284832	0.284832	2.49092	0.402947	0.763648	0.0345976	0.763648	0.97142	0.311847	0.186504	0.615771	0.257352	0.701944	3.80186	2.66531	0.0345976	0.127467	0.0345976	0.0345976	0.243432	0.157259	0.271151	4.6073	3.10614	0.0345976	2.56102	5.05811	0.325184	0.512908	1.26201	0.0345976	1.05759	0.547939	0.142433	0.243432	0.171949	0.0345976
CCRL2	0.569936	2.27561	0.751718	1.73604	0.526325	1.71137	1.7458	1.57602	2.09885	0.996481	0.591271	2.12918	0.972107	1.0977	1.03623	1.67613	1.57055	1.76512	0.722927	1.52613	0.955633	1.35922	1.38425	0.807675	1.71137	2.29588	3.61502	1.65561	1.88047	0.834882	1.43306	0.260417	0.955633	1.35922	2.1772	2.71401	1.79833	1.67102	1.75065	1.97921	1.89812	2.07957	0.663611	1.80769	1.24788	0.8168	0.569936	0.504028	1.26143
CD70	0.0937003	0.958763	0.0225333	1.80757	0.226395	0.0225333	2.68623	3.02062	0.0937003	0.0225333	0.107526	0.213656	0.239024	0.492335	0.161556	0.200804	0.134791	0.0225333	0.174756	0.604202	0.107526	0.0225333	0.276268	0.0225333	0.554414	0.770555	0.324491	1.0553	0.079742	0.121222	0.0225333	0.0937003	0.239024	0.107526	0.896016	1.03358	1.50338	3.42852	1.17922	2.25482	0.148235	1.19889	0.0225333	2.34955	0.0225333	0.312584	0.239024	0.0225333	0.0225333
CDKN1A	2.82234	6.38258	5.97887	6.7577	3.79821	3.61788	5.25507	8.04417	5.15395	5.98884	4.09886	4.26358	3.3842	6.00296	6.0621	6.16657	4.80239	5.27759	4.11417	7.80325	4.71573	4.73833	4.69868	4.23181	5.6588	6.56559	6.52562	5.59018	3.68991	3.10384	4.99894	4.10157	4.35101	5.21754	7.44286	6.34526	6.48879	5.58263	6.25601	4.66214	6.18356	7.92972	1.68512	4.06959	4.31032	5.70873	4.20855	4.48313	3.91228
CXCL6	0.214217	1.08557	0.394041	0.354291	0.0607833	0.0926622	4.74918	6.29176	0.271717	0.0926622	0.0607833	0.470715	0.3809	0.0926622	0.420007	0.0607833	0.602447	0.0607833	0.228786	0.0607833	0.0607833	0.734837	0.285777	0.123922	0.354291	2.59269	3.19337	0.0926622	0.123922	0.0607833	0.0607833	0.3809	0.0607833	0.214217	1.0424	1.41557	0.108368	4.61038	2.92361	0.313533	0.154586	0.827441	0.0607833	0.0607833	0.0607833	0.0607833	0.228786	0.0607833	0.0926622
CXCL8	0.233623	1.1012	0.290984	3.52862	0.189203	0.425948	0.824505	0.425948	1.21552	0.80423	0.346351	0.752381	0.204147	0.609094	0.752381	1.08418	2.6063	0.290984	0.189203	1.0583	0.204148	0.609094	1.62338	0.643323	0.676832	0.276837	3.21169	0.359896	0.585858	0.174116	0.218953	0.096461	0.864298	0.824505	0.912679	2.68958	1.00524	1.24673	0.538344	6.98471	1.74655	0.290984	0.112298	0.386647	0.643323	0.643323	0.096461	0.127979	1.04958
DCBLD2	2.78868	2.94494	2.50723	3.01181	1.89535	3.80578	5.33195	6.55162	2.05405	3.00745	2.28558	1.82869	2.20108	1.63086	2.57622	1.55658	3.95198	2.69171	1.968	2.3519	2.06654	2.28915	3.66036	2.41209	2.70251	2.05405	3.43009	4.43324	2.4918	2.40552	1.74861	2.5937	2.95856	4.09751	2.45089	2.53462	2.88203	3.72618	2.50416	4.75983	2.75534	4.49177	0.992016	3.17072	2.32086	2.7159	1.95911	2.20862	3.15894
FFAR2	0.0249264	0.485933	0.0587347	0.156319	0.075391	0.140437	0.108224	1.41697	1.61637	0.0249264	0.0249264	0.233584	0.0249264	0.549883	0.0918864	0.587134	0.336197	0.075391	0.419494	0.419494	0.233584	0.140437	0.108224	0.0249264	0.0587347	0.378354	0.432991	0.140437	0.075391	0.108224	1.09357	0.0587347	0.0587347	0.218408	0.739774	0.307503	0.292973	0.203096	0.278318	0.773142	0.203096	0.378354	0.0249264	2.36155	0.218408	0.0587347	0.0918864	0.0587347	0.0249264
GNA15	1.75459	2.67423	2.04458	3.61676	1.75029	1.32673	3.53402	3.29446	2.35968	1.17342	1.44378	3.40271	1.51165	1.41678	0.822236	2.01277	2.40644	1.31506	1.50142	2.48022	0.926291	2.13265	1.57154	1.90509	1.82165	3.62591	3.57836	1.38925	1.09347	1.01598	2.42525	0.830518	1.09347	1.86993	3.12127	3.50201	2.01277	3.73243	3.66195	2.12277	1.78432	3.24455	0.410449	2.66525	2.03053	1.13401	0.964356	0.486213	0.949253
HRH1	2.35492	3.26747	1.51581	2.66964	1.38245	2.56719	3.76193	4.33854	3.10161	0.978908	3.56337	1.56357	0.771843	2.41832	1.44111	2.85757	3.04751	3.60444	2.48533	2.38863	0.943384	1.70345	2.65027	2.35832	3.23801	2.53138	3.22493	3.80289	2.441	1.44748	2.39528	1.68195	2.27788	3.45692	4.26324	3.20032	2.24882	3.36613	3.26747	3.55292	3.25465	3.55591	0.456934	2.51619	2.51619	3.01536	1.60981	1.47894	2.95338
IL15RA	1.12604	2.84055	1.0049	3.184	0.640774	1.42552	3.04611	1.89625	2.1064	1.07035	1.78212	2.33233	0.796354	0.93621	1.47412	1.39776	2.29763	1.97975	0.277388	1.54649	0.374624	2.33518	1.77787	1.10542	1.74335	1.47942	3.55792	0.880322	1.83219	0.326859	1.96121	0.289923	0.804984	1.84848	2.11978	3.56849	1.6343	2.94714	2.12973	3.48159	1.54649	2.09627	0.326859	1.85253	1.09848	1.84848	0.465479	0.571259	1.04888
IL18	2.4109	3.41041	2.73278	4.82145	1.21679	2.94033	3.52083	3.33463	4.46081	2.38072	2.41361	5.35694	2.92374	5.04171	3.43221	5.26637	3.68546	3.15965	0.460558	4.15815	0.327425	3.78305	3.40523	2.28887	3.70118	4.44229	5.36029	3.45116	3.51964	0.948393	3.09262	0.786562	2.89373	3.44361	3.86023	6.01192	3.2456	5.32887	5.03784	5.35327	2.60041	4.19332	0.602625	5.34775	4.29635	3.87038	0.602625	0.352629	2.79132
IL4R	2.28324	3.44422	2.62632	4.03215	3.00489	2.44412	4.28814	3.70707	3.70591	2.01691	2.54733	4.18922	2.66302	2.40413	3.46499	2.6606	2.84207	3.68487	2.37781	2.80102	2.20544	4.19087	2.67264	2.60131	2.63866	3.29743	4.32841	3.33858	2.55256	2.16489	3.18652	2.20877	3.03123	3.02188	3.5568	4.25145	3.02188	4.06589	3.79148	3.9008	3.07529	4.27108	1.42671	4.08468	2.26738	3.67186	2.17854	3.16462	2.61387
IRF1	2.21719	4.6718	2.53856	4.78759	2.997	3.4316	5.62605	5.42013	3.9564	2.98854	3.37935	3.44553	2.57868	2.63954	2.73384	3.23525	5.20565	2.94549	3.03033	4.14279	4.56348	3.65957	4.26145	2.31565	4.59616	4.32934	3.92264	3.84799	3.61242	2.33924	2.89204	2.74143	3.52778	3.72053	4.62542	4.1209	3.62876	4.28302	4.51701	5.03784	3.40967	4.083	1.25679	2.71342	3.27223	2.46398	3.07693	1.6091	2.76394
ITGB3	4.1603	3.00627	4.34171	3.78838	4.1447	4.72347	4.69289	5.21069	5.04852	4.77896	4.43768	3.03738	3.82353	2.88169	4.00004	3.85658	6.17275	4.78327	2.99272	4.07634	3.40352	4.04189	6.45163	3.37976	4.17477	2.61352	3.83463	5.69689	5.20617	3.37633	2.00187	4.5848	4.08456	4.66095	5.32076	3.56074	3.24306	3.48517	2.41427	4.33062	4.57193	4.81674	3.62236	2.83921	5.28704	4.19855	3.26928	4.13585	3.29502
LDLR	2.89771	1.72391	3.68892	1.97005	2.28899	1.83999	3.70116	4.45577	4.05279	3.52047	3.63883	2.30394	2.75806	1.97005	3.68106	1.60721	2.76452	4.20438	1.08333	2.28899	3.03372	3.46131	2.52389	2.41269	3.42809	0.981108	3.31767	3.1282	1.26178	1.67374	2.51879	1.76367	3.92432	2.13681	4.31998	1.71942	2.27691	2.22441	3.22144	2.8439	2.98308	4.13184	0.760329	2.78585	2.39884	3.25374	1.50117	3.30453	2.32754
MARCO	0.0331324	4.43232	1.14985	1.7573	0.858204	0.0331324	3.98181	4.70523	2.3077	0.177697	2.78777	1.20521	0.165149	1.97954	0.428794	1.05246	0.353636	0.0605421	1.91172	1.69899	0.0740499	0.375521	1.02532	0.262537	2.31871	8.06229	6.26756	0.139715	0.490175	0.262537	2.78581	0.729058	0.00517993	0.0331324	1.91537	6.08498	0.0740499	4.87413	5.38475	1.6602	1.1309	1.14985	0.00517993	1.89701	1.29292	0.165149	0.762469	0.139715	0.0605421
MEFV	0.368294	0.606198	0.474874	0.56368	0.585089	0.172009	0.486265	0.585089	0.909063	0.392637	0.240313	0.331026	0.185919	0.380514	0.331026	0.115049	0.355973	0.143797	0.667809	0.463397	0.213361	0.292815	0.451832	0.404663	0.474874	0.380514	0.697696	0.129492	0.157969	0.305659	0.942981	0.172009	0.185919	0.185919	0.574422	0.253611	0.279859	0.318396	0.355973	0.976153	0.240313	0.199703	0.240313	3.18482	0.474874	0.0708718	0.129492	0.213361	0.199703
NMUR1	0.149863	0.0845498	0.111041	0.340527	0.175161	0.260278	0.212273	0.0845498	0.236481	0.224429	0.613121	0.405841	0.622267	0.0438515	0.124101	0.260278	0.283678	0.362638	0.200011	0.149863	0.0160488	0.187641	0.137042	0.236481	0.0711143	0.0845498	0.373564	0.137042	0.0845498	0.0575491	0.32934	0.030019	0.32934	0.137042	0.0711143	0.51822	0.200011	0.187641	0.200011	0.0845498	0.32934	0.124101	0.0160488	1.49139	0.187641	0.0711143	0.0160488	0.124101	0.162569
PLAUR	1.26162	6.3006	2.29917	4.84241	3.34091	2.76418	5.98099	7.24348	4.39711	4.53683	3.49861	3.86943	1.97254	3.20189	3.09641	3.68301	4.21319	3.91488	4.30526	4.69699	2.25767	3.1641	4.07258	1.61788	3.83576	6.67487	6.30688	3.33318	2.83782	2.68179	2.02283	2.96488	2.99058	2.96288	5.38588	5.71855	4.2098	6.22984	6.13469	3.79	4.86484	5.76589	1.10634	4.12938	2.95688	3.81138	2.54213	1.74744	2.30231
PROK2	0.103246	0.306093	0.14604	0.0740318	0.0291291	0.201286	0.173914	0.228174	1.24062	0.117645	0.0291291	0.0592112	0.572471	0.0291291	0.14604	0.0592112	0.0291291	0.131909	0.0291291	0.267633	0.0740318	0.254593	0.241441	0.103246	0.0887091	0.0291291	0.160041	0.0887091	0.117645	0.0740318	0.771329	0.0291291	0.0291291	0.103246	0.743109	0.117645	0.117645	0.214789	0.103246	0.343603	0.0887091	0.0291291	0.0291291	0.427685	0.160041	0.0291291	0.0291291	0.0291291	0.0291291
PTGER2	0.160165	0.688664	0.281616	0.564731	0.1029	0.0584867	0.394063	0.160165	0.498749	0.0433887	0.0882394	0.160165	0.073436	0.0433887	0.11742	0.242203	0.332624	0.0584867	0.160165	0.0882394	0.131802	0.332624	0.228834	0.131802	0.131802	0.17415	1.43371	0.0882394	0.215347	0.073436	0.0433887	0.0433887	0.073436	0.357499	0.320032	0.658617	0.073436	0.564731	0.11742	0.394063	0.188006	0.131802	0.0433887	2.81917	0.1029	0.0433887	0.0433887	0.0433887	0.14605
PTGER4	0.804663	1.15355	0.981249	1.81322	3.23214	1.1387	1.73116	1.9519	1.26717	0.57095	0.45632	1.25345	0.656565	0.57095	0.687415	0.859925	2.23064	0.727557	1.78956	1.4529	1.81322	1.60681	1.42253	0.832557	0.666921	0.814021	3.57441	1.61759	1.79907	1.85486	1.26033	1.66512	0.370343	1.11614	1.96041	1.97308	1.07775	1.26033	1.13122	2.38112	0.886788	1.70105	1.04629	3.15955	0.603649	0.868935	1.3598	1.64419	0.717625
PTGIR	0.191251	0.931498	0.455173	1.74361	0.486255	0.739132	1.33944	1.66069	1.75628	0.357637	0.885786	0.66877	0.486255	0.506606	1.06727	1.15323	0.83856	1.99909	0.191251	1.55823	0.677757	0.781407	0.695564	0.357637	0.546456	1.50409	1.70929	1.20366	0.165812	0.379896	0.677757	0.240805	1.2343	0.92398	1.10095	1.54854	0.975788	1.37283	1.6426	0.739132	1.19122	1.45822	0.165812	3.43565	0.465609	1.28784	0.401813	0.901187	0.938976
PVR	3.46607	3.41298	2.91287	3.17587	2.37505	3.52719	3.92384	4.41851	3.77712	2.31937	4.28716	2.66188	2.12367	4.03937	3.11341	3.13179	3.66797	4.26983	1.66113	3.20292	1.59193	2.83692	3.29141	4.14675	2.90898	2.82038	3.774	3.55554	3.4957	1.93956	3.24788	1.99742	2.07455	2.89919	3.64643	3.49187	3.30465	3.35495	3.20292	2.71227	3.72847	4.16255	1.88738	2.40348	2.84716	4.31839	1.48663	1.52972	3.39116
RAF1	4.84471	5.96312	5.41747	5.19082	3.71965	6.19187	5.72544	5.52403	5.44304	6.25124	5.79215	5.31918	5.19195	3.94792	5.8047	4.84022	5.8369	5.61983	3.7664	4.52565	3.71843	5.17218	5.76665	5.13524	5.40289	4.4665	5.3647	5.94526	5.1293	4.19559	4.38804	3.34687	5.64083	5.76379	5.30892	4.51014	6.04595	5.04695	5.02645	5.95802	5.59628	5.55998	3.74024	3.73904	5.55377	5.92609	2.78844	2.81888	6.08982
RHOG	4.3372	5.75578	5.26253	5.91166	2.72295	4.41256	5.88917	5.683	5.96078	4.76755	4.83461	6.20546	6.55896	5.48755	4.36598	5.84722	4.94617	5.3547	2.3803	5.5091	2.24571	6.45573	4.73596	4.16538	5.23085	6.1503	6.11706	4.79111	4.66767	2.28071	4.6994	2.35449	5.11655	5.27058	5.63787	6.07333	5.08601	6.23115	6.24341	5.56504	5.01208	5.578	1.67942	6.49322	5.65135	5.02064	2.35122	2.00008	4.62411
RNF144B	1.75634	1.59808	1.32008	1.67166	1.18374	1.26028	1.53757	1.65101	1.80396	1.13287	0.707106	2.0808	1.08782	0.95215	1.57636	2.07691	1.84554	1.41463	2.02944	1.85462	1.68188	1.92964	1.59268	1.30041	1.00954	1.95946	2.57699	1.60346	1.17658	0.56192	1.10299	0.656883	0.848243	1.02553	1.93822	3.22175	1.307	3.08115	1.55432	2.31701	1.75149	1.86814	0.821078	1.30041	0.830189	1.01756	0.31314	1.41463	1.41463
ROS1	0.884738	2.48014	1.56377	3.72155	0.559873	1.13427	2.62462	2.24558	1.6726	2.40985	1.98855	3.65911	1.29869	1.44564	1.52887	2.88822	2.48014	1.41856	0.315773	3.19992	0.539379	2.066	1.70853	0.978032	2.79034	3.09008	2.58519	0.73182	1.98128	0.580069	1.04409	0.20201	0.947628	1.77349	3.08844	3.51192	1.79031	3.09659	2.66295	3.15078	1.58817	1.72615	0.291289	1.91415	2.1426	1.22522	0.134516	0.291289	1.54892
SLC11A2	4.8029	4.6571	4.97882	4.06617	3.39274	4.05069	5.16787	4.83899	3.8236	4.19032	4.20176	4.058	5.22319	3.11628	4.53708	3.80818	4.73771	3.98776	3.41404	3.36795	3.9868	4.98721	5.11324	4.69196	4.55881	3.93769	4.7019	4.83949	5.0073	3.04174	3.7779	2.59961	4.07699	4.73932	4.29288	3.78243	4.3864	3.9546	4.02943	5.18042	4.55202	4.48272	3.38967	3.92359	4.24105	4.02196	2.79762	2.44495	4.62537
SLC31A1	3.36941	3.09862	3.25932	2.79455	2.32358	3.64208	3.95182	3.55492	3.06796	3.59195	2.3138	3.30722	2.488	2.25695	2.11622	2.73454	3.46817	3.1004	1.96258	2.72267	2.42652	3.29043	4.16686	3.12334	3.18814	3.1898	3.72921	3.46817	4.44128	2.16118	2.3365	1.91891	2.63895	3.23068	3.2387	2.85621	3.87203	3.18314	3.46549	3.85824	3.64442	3.82615	2.30395	1.81251	2.77409	1.91446	1.73295	1.36117	4.42796
SLC7A2	2.2032	1.01015	1.56103	0.429507	0.252566	2.36872	1.35624	1.36875	0.67018	1.39346	0.239062	2.02431	1.5827	1.08021	2.91068	1.68643	0.876568	0.5657	0.804867	3.78273	1.21095	2.69014	3.48919	1.43572	1.82479	1.36251	1.30507	0.331053	2.02431	0.629286	1.38732	0.893953	0.252566	0.429507	0.885287	1.34361	1.37497	1.39957	1.41172	1.2788	0.919647	0.777039	1.05723	0.690203	2.37184	0.767643	0.680226	0.252566	1.78325
TNFSF15	0.149686	0.210805	0.0862596	0.298508	0.210805	0.284205	0.368252	0.435217	0.102342	0.255229	0.0700219	0.165175	0.037068	0.0536257	0.180523	0.134052	0.621451	0.0862596	0.165175	0.149686	0.0862596	0.180523	0.381861	0.134052	0.0536257	0.326754	0.549415	0.225744	0.225744	0.326754	0.448296	0.180523	0.118272	0.180523	0.165175	0.165175	0.149686	0.225744	0.354533	0.354533	0.225744	0.165175	0.037068	1.82124	0.149686	0.0203455	0.0862596	0.102342	0.037068
TNFSF9	1.91552	1.36628	1.54567	0.584751	0.0958747	0.252627	1.52337	1.43514	0.433748	0.133676	0.286383	0.984716	1.90536	0.712607	0.0304523	0.916349	0.206281	0.22965	0.22965	0.453561	0.443691	1.12407	0.736804	2.07466	0.728786	1.08126	0.72072	0.218016	0.330133	0.133676	2.29864	0.0304523	0.0700802	0.340855	1.55888	0.602505	1.14796	0.413644	1.57196	0.991369	0.308433	1.6683	0.0700802	2.0896	0.611296	0.0700802	0.133676	0.0437896	0.330133
[truncated: 167 more columns]
